# Supplementary material for: Transformed Canine and Murine Mesenchymal Stem Cells as a Model for Sarcoma with Complex Genomics
Source: Cancers (Basel). 2021 Mar 5;13(5):1126. doi: 10.3390/cancers13051126 (PMC7961539; doi:10.3390/cancers13051126)
Supplement: Supplementary file 1 [file cancers-13-01126-s001.zip]

Archive with 13 entries (13 files):
- Supplemental/SF1.pdf
- Supplemental/SF2.pdf
- Supplemental/SF3.pdf
- Supplemental/SF4.pdf
- Supplemental/SF5.pdf
- Supplemental/SF6.pdf
- Supplemental/SF7.pdf
- Supplemental/SF8.pdf
- Supplemental/SF9.pdf
- Supplemental/ST1.csv
- Supplemental/ST2.csv
- Supplemental/ST3.csv
- Supplemental/ST4.pdf
