# Supplementary material for: Transformed Canine and Murine Mesenchymal Stem Cells as a Model for Sarcoma with Complex Genomics
Source: Cancers (Basel). 2021 Mar 5;13(5):1126. doi: 10.3390/cancers13051126 (PMC7961539; doi:10.3390/cancers13051126)
Supplement: Supplementary file 1 [file cancers-13-01126-s001.zip › Supplemental/ST1.csv]

Chr	Start	End	Func.refGene	Gene.refGene	num_positions	log2_ratio	Human gene stable ID	Human gene name	Human protein or transcript stable ID	Human homology type	%id. target Human gene identical to query gene	%id. query gene identical to target Human gene	Human orthology confidence [0 low, 1 high]
1	3212060	3222059	exonic	ENSMUSG00000051951	10000	-0.453	ENSG00000206579	XKR4	ENSP00000328326	ortholog_one2one	958.269	953.846	1
1	3222060	3229958	intronic	ENSMUSG00000051951	7899	-0.195	ENSG00000206579	XKR4	ENSP00000328326	ortholog_one2one	958.269	953.846	1
1	3230742	3236520	intronic	ENSMUSG00000051951	5779	-0.422	ENSG00000206579	XKR4	ENSP00000328326	ortholog_one2one	958.269	953.846	1
1	3236848	3237953	intronic	ENSMUSG00000051951	1106	-0.322	ENSG00000206579	XKR4	ENSP00000328326	ortholog_one2one	958.269	953.846	1
1	3237965	3245405	intronic	ENSMUSG00000051951	7441	-0.326	ENSG00000206579	XKR4	ENSP00000328326	ortholog_one2one	958.269	953.846	1
1	3245406	3246487	intronic	ENSMUSG00000051951	1082	-0.986	ENSG00000206579	XKR4	ENSP00000328326	ortholog_one2one	958.269	953.846	1
1	3246488	3256117	intronic	ENSMUSG00000051951	9630	-0.17	ENSG00000206579	XKR4	ENSP00000328326	ortholog_one2one	958.269	953.846	1
1	3256252	3266251	intronic	ENSMUSG00000051951	10000	-0.229	ENSG00000206579	XKR4	ENSP00000328326	ortholog_one2one	958.269	953.846	1
1	3266252	3276251	intronic	ENSMUSG00000051951	10000	-0.157	ENSG00000206579	XKR4	ENSP00000328326	ortholog_one2one	958.269	953.846	1
1	3276252	3277558	intronic	ENSMUSG00000051951	1307	0.076	ENSG00000206579	XKR4	ENSP00000328326	ortholog_one2one	958.269	953.846	1
1	3278396	3284716	intronic	ENSMUSG00000051951	6321	0.072	ENSG00000206579	XKR4	ENSP00000328326	ortholog_one2one	958.269	953.846	1
1	3284852	3286921	intronic	ENSMUSG00000051951	2070	-0.451	ENSG00000206579	XKR4	ENSP00000328326	ortholog_one2one	958.269	953.846	1
1	3287687	3297686	intronic	ENSMUSG00000051951	10000	-0.329	ENSG00000206579	XKR4	ENSP00000328326	ortholog_one2one	958.269	953.846	1
1	3297687	3300558	intronic	ENSMUSG00000051951	2872	-0.549	ENSG00000206579	XKR4	ENSP00000328326	ortholog_one2one	958.269	953.846	1
1	3300638	3309365	intronic	ENSMUSG00000051951	8728	-0.144	ENSG00000206579	XKR4	ENSP00000328326	ortholog_one2one	958.269	953.846	1
1	3309367	3317518	intronic	ENSMUSG00000051951	8152	-0.273	ENSG00000206579	XKR4	ENSP00000328326	ortholog_one2one	958.269	953.846	1
1	3317853	3327852	intronic	ENSMUSG00000051951	10000	-0.41	ENSG00000206579	XKR4	ENSP00000328326	ortholog_one2one	958.269	953.846	1
1	3327853	3329364	intronic	ENSMUSG00000051951	1512	-0.044	ENSG00000206579	XKR4	ENSP00000328326	ortholog_one2one	958.269	953.846	1
1	3329789	3339788	intronic	ENSMUSG00000051951	10000	-0.363	ENSG00000206579	XKR4	ENSP00000328326	ortholog_one2one	958.269	953.846	1
1	3339789	3344179	intronic	ENSMUSG00000051951	4391	-0.485	ENSG00000206579	XKR4	ENSP00000328326	ortholog_one2one	958.269	953.846	1
1	3344180	3345454	intronic	ENSMUSG00000051951	1275	0.369	ENSG00000206579	XKR4	ENSP00000328326	ortholog_one2one	958.269	953.846	1
1	3345455	3350240	intronic	ENSMUSG00000051951	4786	-0.273	ENSG00000206579	XKR4	ENSP00000328326	ortholog_one2one	958.269	953.846	1
1	3350241	3352267	intronic	ENSMUSG00000051951	2027	0.063	ENSG00000206579	XKR4	ENSP00000328326	ortholog_one2one	958.269	953.846	1
1	3352268	3355298	intronic	ENSMUSG00000051951	3031	-0.486	ENSG00000206579	XKR4	ENSP00000328326	ortholog_one2one	958.269	953.846	1
1	3355299	3356736	intronic	ENSMUSG00000051951	1438	0.019	ENSG00000206579	XKR4	ENSP00000328326	ortholog_one2one	958.269	953.846	1
1	3356737	3359924	intronic	ENSMUSG00000051951	3188	-0.64	ENSG00000206579	XKR4	ENSP00000328326	ortholog_one2one	958.269	953.846	1
1	3359925	3363542	intronic	ENSMUSG00000051951	3618	-0.189	ENSG00000206579	XKR4	ENSP00000328326	ortholog_one2one	958.269	953.846	1
1	3363863	3365360	intronic	ENSMUSG00000051951	1498	-0.324	ENSG00000206579	XKR4	ENSP00000328326	ortholog_one2one	958.269	953.846	1
1	3365948	3375947	intronic	ENSMUSG00000051951	10000	-0.358	ENSG00000206579	XKR4	ENSP00000328326	ortholog_one2one	958.269	953.846	1
1	3375948	3377926	intronic	ENSMUSG00000051951	1979	-0.628	ENSG00000206579	XKR4	ENSP00000328326	ortholog_one2one	958.269	953.846	1
1	3378190	3388189	intronic	ENSMUSG00000051951	10000	-0.397	ENSG00000206579	XKR4	ENSP00000328326	ortholog_one2one	958.269	953.846	1
1	3388190	3390449	intronic	ENSMUSG00000051951	2260	-0.475	ENSG00000206579	XKR4	ENSP00000328326	ortholog_one2one	958.269	953.846	1
1	3390467	3393642	intronic	ENSMUSG00000051951	3176	-0.065	ENSG00000206579	XKR4	ENSP00000328326	ortholog_one2one	958.269	953.846	1
1	3394493	3395694	intronic	ENSMUSG00000051951	1202	-0.794	ENSG00000206579	XKR4	ENSP00000328326	ortholog_one2one	958.269	953.846	1
1	3395695	3398236	intronic	ENSMUSG00000051951	2542	-0.336	ENSG00000206579	XKR4	ENSP00000328326	ortholog_one2one	958.269	953.846	1
1	3398772	3408771	intronic	ENSMUSG00000051951	10000	-0.251	ENSG00000206579	XKR4	ENSP00000328326	ortholog_one2one	958.269	953.846	1
1	3408772	3412609	intronic	ENSMUSG00000051951	3838	-0.357	ENSG00000206579	XKR4	ENSP00000328326	ortholog_one2one	958.269	953.846	1
1	3413114	3417115	intronic	ENSMUSG00000051951	4002	-0.201	ENSG00000206579	XKR4	ENSP00000328326	ortholog_one2one	958.269	953.846	1
1	3417330	3427329	exonic	ENSMUSG00000051951	10000	-0.342	ENSG00000206579	XKR4	ENSP00000328326	ortholog_one2one	958.269	953.846	1
1	3427330	3432227	intronic	ENSMUSG00000051951	4898	-0.555	ENSG00000206579	XKR4	ENSP00000328326	ortholog_one2one	958.269	953.846	1
1	3432312	3440113	intronic	ENSMUSG00000051951	7802	-0.474	ENSG00000206579	XKR4	ENSP00000328326	ortholog_one2one	958.269	953.846	1
1	3440209	3450208	intronic	ENSMUSG00000051951	10000	-0.349	ENSG00000206579	XKR4	ENSP00000328326	ortholog_one2one	958.269	953.846	1
1	3450209	3453243	intronic	ENSMUSG00000051951	3035	-0.573	ENSG00000206579	XKR4	ENSP00000328326	ortholog_one2one	958.269	953.846	1
1	3453563	3457836	intronic	ENSMUSG00000051951	4274	-0.433	ENSG00000206579	XKR4	ENSP00000328326	ortholog_one2one	958.269	953.846	1
1	3458231	3459573	intronic	ENSMUSG00000051951	1343	-0.427	ENSG00000206579	XKR4	ENSP00000328326	ortholog_one2one	958.269	953.846	1
1	3459574	3462639	intronic	ENSMUSG00000051951	3066	-0.141	ENSG00000206579	XKR4	ENSP00000328326	ortholog_one2one	958.269	953.846	1
1	3462640	3463929	intronic	ENSMUSG00000051951	1290	-0.72	ENSG00000206579	XKR4	ENSP00000328326	ortholog_one2one	958.269	953.846	1
1	3464592	3474591	intronic	ENSMUSG00000051951	10000	-0.308	ENSG00000206579	XKR4	ENSP00000328326	ortholog_one2one	958.269	953.846	1
1	3474592	3484591	intronic	ENSMUSG00000051951	10000	-0.473	ENSG00000206579	XKR4	ENSP00000328326	ortholog_one2one	958.269	953.846	1
1	3484592	3488846	intronic	ENSMUSG00000051951	4255	-0.458	ENSG00000206579	XKR4	ENSP00000328326	ortholog_one2one	958.269	953.846	1
1	3488978	3498977	intronic	ENSMUSG00000051951	10000	-0.167	ENSG00000206579	XKR4	ENSP00000328326	ortholog_one2one	958.269	953.846	1
1	3499602	3506808	intronic	ENSMUSG00000051951	7207	-0.081	ENSG00000206579	XKR4	ENSP00000328326	ortholog_one2one	958.269	953.846	1
1	3507018	3517017	intronic	ENSMUSG00000051951	10000	-0.207	ENSG00000206579	XKR4	ENSP00000328326	ortholog_one2one	958.269	953.846	1
1	3517018	3527017	intronic	ENSMUSG00000051951	10000	-0.297	ENSG00000206579	XKR4	ENSP00000328326	ortholog_one2one	958.269	953.846	1
1	3527018	3530400	intronic	ENSMUSG00000051951	3383	-0.501	ENSG00000206579	XKR4	ENSP00000328326	ortholog_one2one	958.269	953.846	1
1	3531118	3532202	intronic	ENSMUSG00000051951	1085	-0.196	ENSG00000206579	XKR4	ENSP00000328326	ortholog_one2one	958.269	953.846	1
1	3532203	3534878	intronic	ENSMUSG00000051951	2676	0.158	ENSG00000206579	XKR4	ENSP00000328326	ortholog_one2one	958.269	953.846	1
1	3535793	3541191	intronic	ENSMUSG00000051951	5399	-0.141	ENSG00000206579	XKR4	ENSP00000328326	ortholog_one2one	958.269	953.846	1
1	3542077	3552076	intronic	ENSMUSG00000051951	10000	-0.177	ENSG00000206579	XKR4	ENSP00000328326	ortholog_one2one	958.269	953.846	1
1	3552492	3555599	intronic	ENSMUSG00000051951	3108	0.156	ENSG00000206579	XKR4	ENSP00000328326	ortholog_one2one	958.269	953.846	1
1	3556515	3559161	intronic	ENSMUSG00000051951	2647	-0.204	ENSG00000206579	XKR4	ENSP00000328326	ortholog_one2one	958.269	953.846	1
1	3559522	3561115	intronic	ENSMUSG00000051951	1594	-0.184	ENSG00000206579	XKR4	ENSP00000328326	ortholog_one2one	958.269	953.846	1
1	3561497	3566996	intronic	ENSMUSG00000051951	5500	-0.353	ENSG00000206579	XKR4	ENSP00000328326	ortholog_one2one	958.269	953.846	1
1	3567246	3574530	intronic	ENSMUSG00000051951	7285	-0.318	ENSG00000206579	XKR4	ENSP00000328326	ortholog_one2one	958.269	953.846	1
1	3574790	3576372	intronic	ENSMUSG00000051951	1583	-0.452	ENSG00000206579	XKR4	ENSP00000328326	ortholog_one2one	958.269	953.846	1
1	3576668	3583254	intronic	ENSMUSG00000051951	6587	-0.386	ENSG00000206579	XKR4	ENSP00000328326	ortholog_one2one	958.269	953.846	1
1	3583355	3589117	intronic	ENSMUSG00000051951	5763	-0.422	ENSG00000206579	XKR4	ENSP00000328326	ortholog_one2one	958.269	953.846	1
1	3589319	3591150	intronic	ENSMUSG00000051951	1832	-0.545	ENSG00000206579	XKR4	ENSP00000328326	ortholog_one2one	958.269	953.846	1
1	3591363	3601362	intronic	ENSMUSG00000051951	10000	-0.361	ENSG00000206579	XKR4	ENSP00000328326	ortholog_one2one	958.269	953.846	1
1	3601363	3611059	intronic	ENSMUSG00000051951	9697	-0.514	ENSG00000206579	XKR4	ENSP00000328326	ortholog_one2one	958.269	953.846	1
1	3612108	3614655	intronic	ENSMUSG00000051951	2548	-0.046	ENSG00000206579	XKR4	ENSP00000328326	ortholog_one2one	958.269	953.846	1
1	3614846	3623447	intronic	ENSMUSG00000051951	8602	-0.233	ENSG00000206579	XKR4	ENSP00000328326	ortholog_one2one	958.269	953.846	1
1	3623768	3633767	intronic	ENSMUSG00000051951	10000	-0.489	ENSG00000206579	XKR4	ENSP00000328326	ortholog_one2one	958.269	953.846	1
1	3633768	3636397	intronic	ENSMUSG00000051951	2630	-0.251	ENSG00000206579	XKR4	ENSP00000328326	ortholog_one2one	958.269	953.846	1
1	3636551	3641929	intronic	ENSMUSG00000051951	5379	-0.098	ENSG00000206579	XKR4	ENSP00000328326	ortholog_one2one	958.269	953.846	1
1	3642307	3652306	intronic	ENSMUSG00000051951	10000	-0.175	ENSG00000206579	XKR4	ENSP00000328326	ortholog_one2one	958.269	953.846	1
1	3652307	3657485	intronic	ENSMUSG00000051951	5179	-0.209	ENSG00000206579	XKR4	ENSP00000328326	ortholog_one2one	958.269	953.846	1
1	3657785	3667784	intronic	ENSMUSG00000051951	10000	-0.397	ENSG00000206579	XKR4	ENSP00000328326	ortholog_one2one	958.269	953.846	1
1	3667785	3670674	exonic	ENSMUSG00000051951	2890	-0.462	ENSG00000206579	XKR4	ENSP00000328326	ortholog_one2one	958.269	953.846	1
1	3671674	3681673	upstream	ENSMUSG00000051951	10000	-0.161	ENSG00000206579	XKR4	ENSP00000328326	ortholog_one2one	958.269	953.846	1
1	3997382	4007381	exonic	ENSMUSG00000025900	10000	-0.17	ENSG00000104237	RP1	ENSP00000220676	ortholog_one2one	616.229	598.794	1
1	4007382	4010715	exonic	ENSMUSG00000025900	3334	-0.358	ENSG00000104237	RP1	ENSP00000220676	ortholog_one2one	616.229	598.794	1
1	4011987	4015362	intronic	ENSMUSG00000025900	3376	-0.297	ENSG00000104237	RP1	ENSP00000220676	ortholog_one2one	616.229	598.794	1
1	4015616	4025615	exonic	ENSMUSG00000025900	10000	-0.414	ENSG00000104237	RP1	ENSP00000220676	ortholog_one2one	616.229	598.794	1
1	4025616	4029907	intronic	ENSMUSG00000025900	4292	-0.157	ENSG00000104237	RP1	ENSP00000220676	ortholog_one2one	616.229	598.794	1
1	4030141	4032111	intronic	ENSMUSG00000025900	1971	-0.379	ENSG00000104237	RP1	ENSP00000220676	ortholog_one2one	616.229	598.794	1
1	4032861	4042860	exonic	ENSMUSG00000025900	10000	-0.278	ENSG00000104237	RP1	ENSP00000220676	ortholog_one2one	616.229	598.794	1
1	4042861	4052539	intronic	ENSMUSG00000025900	9679	-0.329	ENSG00000104237	RP1	ENSP00000220676	ortholog_one2one	616.229	598.794	1
1	4053070	4054391	intronic	ENSMUSG00000025900	1322	-0.358	ENSG00000104237	RP1	ENSP00000220676	ortholog_one2one	616.229	598.794	1
1	4054620	4064619	intronic	ENSMUSG00000025900	10000	-0.353	ENSG00000104237	RP1	ENSP00000220676	ortholog_one2one	616.229	598.794	1
1	4064620	4070981	intronic	ENSMUSG00000025900	6362	-0.315	ENSG00000104237	RP1	ENSP00000220676	ortholog_one2one	616.229	598.794	1
1	4071201	4075004	intronic	ENSMUSG00000025900	3804	-0.141	ENSG00000104237	RP1	ENSP00000220676	ortholog_one2one	616.229	598.794	1
1	4075415	4079440	intronic	ENSMUSG00000025900	4026	-0.191	ENSG00000104237	RP1	ENSP00000220676	ortholog_one2one	616.229	598.794	1
1	4079441	4081125	intronic	ENSMUSG00000025900	1685	-0.007	ENSG00000104237	RP1	ENSP00000220676	ortholog_one2one	616.229	598.794	1
1	4081126	4084055	intronic	ENSMUSG00000025900	2930	-0.391	ENSG00000104237	RP1	ENSP00000220676	ortholog_one2one	616.229	598.794	1
1	4084056	4086071	intronic	ENSMUSG00000025900	2016	-0.118	ENSG00000104237	RP1	ENSP00000220676	ortholog_one2one	616.229	598.794	1
1	4086072	4088308	intronic	ENSMUSG00000025900	2237	-0.502	ENSG00000104237	RP1	ENSP00000220676	ortholog_one2one	616.229	598.794	1
1	4088309	4090657	intronic	ENSMUSG00000025900	2349	-0.14	ENSG00000104237	RP1	ENSP00000220676	ortholog_one2one	616.229	598.794	1
1	4090658	4092162	intronic	ENSMUSG00000025900	1505	-0.627	ENSG00000104237	RP1	ENSP00000220676	ortholog_one2one	616.229	598.794	1
1	4092163	4094793	exonic	ENSMUSG00000025900	2631	-0.062	ENSG00000104237	RP1	ENSP00000220676	ortholog_one2one	616.229	598.794	1
1	4095144	4102322	intronic	ENSMUSG00000025900	7179	-0.079	ENSG00000104237	RP1	ENSP00000220676	ortholog_one2one	616.229	598.794	1
1	4102324	4109312	intronic	ENSMUSG00000025900	6989	-0.172	ENSG00000104237	RP1	ENSP00000220676	ortholog_one2one	616.229	598.794	1
1	4109612	4118524	intronic	ENSMUSG00000025900	8913	-0.192	ENSG00000104237	RP1	ENSP00000220676	ortholog_one2one	616.229	598.794	1
1	4119308	4123731	exonic	ENSMUSG00000025900	4424	-0.145	ENSG00000104237	RP1	ENSP00000220676	ortholog_one2one	616.229	598.794	1
1	4123908	4133907	intronic	ENSMUSG00000025900	10000	-0.344	ENSG00000104237	RP1	ENSP00000220676	ortholog_one2one	616.229	598.794	1
1	4133908	4140848	intronic	ENSMUSG00000025900	6941	-0.224	ENSG00000104237	RP1	ENSP00000220676	ortholog_one2one	616.229	598.794	1
1	4141820	4143167	exonic	ENSMUSG00000025900	1348	0.24	ENSG00000104237	RP1	ENSP00000220676	ortholog_one2one	616.229	598.794	1
1	4143168	4150986	exonic	ENSMUSG00000025900	7819	-0.233	ENSG00000104237	RP1	ENSP00000220676	ortholog_one2one	616.229	598.794	1
1	4152465	4162464	intronic	ENSMUSG00000025900	10000	-0.421	ENSG00000104237	RP1	ENSP00000220676	ortholog_one2one	616.229	598.794	1
1	4164773	4167280	intronic	ENSMUSG00000025900	2508	-0.114	ENSG00000104237	RP1	ENSP00000220676	ortholog_one2one	616.229	598.794	1
1	4167761	4169902	intronic	ENSMUSG00000025900	2142	-0.234	ENSG00000104237	RP1	ENSP00000220676	ortholog_one2one	616.229	598.794	1
1	4170212	4175306	exonic	ENSMUSG00000025900	5095	-0.311	ENSG00000104237	RP1	ENSP00000220676	ortholog_one2one	616.229	598.794	1
1	4176930	4186929	intronic	ENSMUSG00000025900	10000	-0.477	ENSG00000104237	RP1	ENSP00000220676	ortholog_one2one	616.229	598.794	1
1	4187621	4188679	intronic	ENSMUSG00000025900	1059	0.103	ENSG00000104237	RP1	ENSP00000220676	ortholog_one2one	616.229	598.794	1
1	4190508	4191511	intronic	ENSMUSG00000025900	1004	0.065	ENSG00000104237	RP1	ENSP00000220676	ortholog_one2one	616.229	598.794	1
1	4191919	4193744	intronic	ENSMUSG00000025900	1826	-0.153	ENSG00000104237	RP1	ENSP00000220676	ortholog_one2one	616.229	598.794	1
1	4193783	4203782	exonic	ENSMUSG00000025900	10000	-0.338	ENSG00000104237	RP1	ENSP00000220676	ortholog_one2one	616.229	598.794	1
1	4203783	4207794	exonic	ENSMUSG00000025900	4012	-0.22	ENSG00000104237	RP1	ENSP00000220676	ortholog_one2one	616.229	598.794	1
1	4208758	4218757	intronic	ENSMUSG00000025900	10000	-0.191	ENSG00000104237	RP1	ENSP00000220676	ortholog_one2one	616.229	598.794	1
1	4219550	4228105	exonic	ENSMUSG00000025900	8556	-0.222	ENSG00000104237	RP1	ENSP00000220676	ortholog_one2one	616.229	598.794	1
1	4228236	4238235	exonic	ENSMUSG00000025900	10000	-0.283	ENSG00000104237	RP1	ENSP00000220676	ortholog_one2one	616.229	598.794	1
1	4238236	4248235	exonic	ENSMUSG00000025900	10000	-0.263	ENSG00000104237	RP1	ENSP00000220676	ortholog_one2one	616.229	598.794	1
1	4248236	4251743	intronic	ENSMUSG00000025900	3508	-0.224	ENSG00000104237	RP1	ENSP00000220676	ortholog_one2one	616.229	598.794	1
1	4252394	4256774	intronic	ENSMUSG00000025900	4381	-0.206	ENSG00000104237	RP1	ENSP00000220676	ortholog_one2one	616.229	598.794	1
1	4258771	4268770	exonic	ENSMUSG00000025900	10000	-0.346	ENSG00000104237	RP1	ENSP00000220676	ortholog_one2one	616.229	598.794	1
1	4268771	4278770	intronic	ENSMUSG00000025900	10000	-0.381	ENSG00000104237	RP1	ENSP00000220676	ortholog_one2one	616.229	598.794	1
1	4278771	4280447	intronic	ENSMUSG00000025900	1677	-0.526	ENSG00000104237	RP1	ENSP00000220676	ortholog_one2one	616.229	598.794	1
1	4280448	4281519	intronic	ENSMUSG00000025900	1072	0.056	ENSG00000104237	RP1	ENSP00000220676	ortholog_one2one	616.229	598.794	1
1	4282294	4283763	intronic	ENSMUSG00000025900	1470	-0.307	ENSG00000104237	RP1	ENSP00000220676	ortholog_one2one	616.229	598.794	1
1	4288275	4290249	intronic	ENSMUSG00000025900	1975	0.062	ENSG00000104237	RP1	ENSP00000220676	ortholog_one2one	616.229	598.794	1
1	4291497	4294666	exonic	ENSMUSG00000025900	3170	-0.304	ENSG00000104237	RP1	ENSP00000220676	ortholog_one2one	616.229	598.794	1
1	4294667	4295895	intronic	ENSMUSG00000025900	1229	-0.52	ENSG00000104237	RP1	ENSP00000220676	ortholog_one2one	616.229	598.794	1
1	4295896	4297901	intronic	ENSMUSG00000025900	2006	-0.123	ENSG00000104237	RP1	ENSP00000220676	ortholog_one2one	616.229	598.794	1
1	4298741	4305965	intronic	ENSMUSG00000025900	7225	-0.374	ENSG00000104237	RP1	ENSP00000220676	ortholog_one2one	616.229	598.794	1
1	4306385	4309114	intronic	ENSMUSG00000025900	2730	-0.734	ENSG00000104237	RP1	ENSP00000220676	ortholog_one2one	616.229	598.794	1
1	4309284	4319283	exonic	ENSMUSG00000025900	10000	-0.722	ENSG00000104237	RP1	ENSP00000220676	ortholog_one2one	616.229	598.794	1
1	4319284	4321504	intronic	ENSMUSG00000025900	2221	-0.388	ENSG00000104237	RP1	ENSP00000220676	ortholog_one2one	616.229	598.794	1
1	4321827	4323961	intronic	ENSMUSG00000025900	2135	-0.707	ENSG00000104237	RP1	ENSP00000220676	ortholog_one2one	616.229	598.794	1
1	4323962	4324979	intronic	ENSMUSG00000025900	1018	0.048	ENSG00000104237	RP1	ENSP00000220676	ortholog_one2one	616.229	598.794	1
1	4324980	4327006	intronic	ENSMUSG00000025900	2027	-0.706	ENSG00000104237	RP1	ENSP00000220676	ortholog_one2one	616.229	598.794	1
1	4327007	4329466	intronic	ENSMUSG00000025900	2460	-0.194	ENSG00000104237	RP1	ENSP00000220676	ortholog_one2one	616.229	598.794	1
1	4329952	4339951	intronic	ENSMUSG00000025900	10000	-0.313	ENSG00000104237	RP1	ENSP00000220676	ortholog_one2one	616.229	598.794	1
1	4341257	4343518	intronic	ENSMUSG00000025900	2262	-0.934	ENSG00000104237	RP1	ENSP00000220676	ortholog_one2one	616.229	598.794	1
1	4343520	4353519	exonic	ENSMUSG00000025900	10000	-0.25	ENSG00000104237	RP1	ENSP00000220676	ortholog_one2one	616.229	598.794	1
1	4353520	4361309	UTR5	ENSMUSG00000025900	7790	-0.186	ENSG00000104237	RP1	ENSP00000220676	ortholog_one2one	616.229	598.794	1
1	4361416	4367763	intronic	ENSMUSG00000025900	6348	-0.37	ENSG00000104237	RP1	ENSP00000220676	ortholog_one2one	616.229	598.794	1
1	4368234	4378233	intronic	ENSMUSG00000025900	10000	-0.346	ENSG00000104237	RP1	ENSP00000220676	ortholog_one2one	616.229	598.794	1
1	4378234	4379876	intronic	ENSMUSG00000025900	1643	-0.243	ENSG00000104237	RP1	ENSP00000220676	ortholog_one2one	616.229	598.794	1
1	4380850	4388237	intronic	ENSMUSG00000025900	7388	-0.426	ENSG00000104237	RP1	ENSP00000220676	ortholog_one2one	616.229	598.794	1
1	4388239	4398238	intronic	ENSMUSG00000025900	10000	-0.252	ENSG00000104237	RP1	ENSP00000220676	ortholog_one2one	616.229	598.794	1
1	4398239	4400173	intronic	ENSMUSG00000025900	1935	-0.187	ENSG00000104237	RP1	ENSP00000220676	ortholog_one2one	616.229	598.794	1
1	4401049	4402068	intronic	ENSMUSG00000025900	1020	-0.487	ENSG00000104237	RP1	ENSP00000220676	ortholog_one2one	616.229	598.794	1
1	4402069	4407404	intronic	ENSMUSG00000025900	5336	-0.033	ENSG00000104237	RP1	ENSP00000220676	ortholog_one2one	616.229	598.794	1
1	4408365	4413531	exonic	ENSMUSG00000025900	5167	-0.06	ENSG00000104237	RP1	ENSP00000220676	ortholog_one2one	616.229	598.794	1
1	4486891	4496890	exonic	ENSMUSG00000025902	10000	0.004	ENSG00000164736	SOX17	ENSP00000297316	ortholog_one2one	813.842	823.671	1
1	4496891	4506890	UTR5	ENSMUSG00000025902	10000	-0.263	ENSG00000164736	SOX17	ENSP00000297316	ortholog_one2one	813.842	823.671	1
1	4770416	4775476	exonic	ENSMUSG00000033845	5061	0.259	ENSG00000137547	MRPL15	ENSP00000260102	ortholog_one2one	898.305	89.527	1
1	4775878	4778791	exonic	ENSMUSG00000033845	2914	0.244	ENSG00000137547	MRPL15	ENSP00000260102	ortholog_one2one	898.305	89.527	1
1	4780269	4784682	exonic	ENSMUSG00000033845	4414	0.038	ENSG00000137547	MRPL15	ENSP00000260102	ortholog_one2one	898.305	89.527	1
1	4784684	4790405	exonic	ENSMUSG00000033845	5722	0.121	ENSG00000137547	MRPL15	ENSP00000260102	ortholog_one2one	898.305	89.527	1
1	4806408	4807693	upstream	ENSMUSG00000025903	1286	0.311	ENSG00000120992	LYPLA1	ENSP00000320043	ortholog_one2one	908.696	908.696	1
1	4806408	4807693	upstream	ENSMUSG00000104217	1286	0.311					NA	NA	NA
1	4807758	4810964	exonic	ENSMUSG00000025903	3207	-0.099	ENSG00000120992	LYPLA1	ENSP00000320043	ortholog_one2one	908.696	908.696	1
1	4807758	4810964	exonic	ENSMUSG00000104217	3207	-0.099					NA	NA	NA
1	4811206	4821205	intronic	ENSMUSG00000025903	10000	-0.116	ENSG00000120992	LYPLA1	ENSP00000320043	ortholog_one2one	908.696	908.696	1
1	4811206	4821205	intronic	ENSMUSG00000104217	10000	-0.116					NA	NA	NA
1	4821206	4831205	exonic	ENSMUSG00000025903	10000	-0.019	ENSG00000120992	LYPLA1	ENSP00000320043	ortholog_one2one	908.696	908.696	1
1	4821206	4831205	exonic	ENSMUSG00000104217	10000	-0.019					NA	NA	NA
1	4831206	4834767	exonic	ENSMUSG00000025903	3562	0.075	ENSG00000120992	LYPLA1	ENSP00000320043	ortholog_one2one	908.696	908.696	1
1	4831206	4834767	exonic	ENSMUSG00000104217	3562	0.075					NA	NA	NA
1	4835724	4845723	exonic	ENSMUSG00000025903	10000	-0.076	ENSG00000120992	LYPLA1	ENSP00000320043	ortholog_one2one	908.696	908.696	1
1	4845724	4846912	exonic	ENSMUSG00000025903	1189	-0.289	ENSG00000120992	LYPLA1	ENSP00000320043	ortholog_one2one	908.696	908.696	1
1	4848169	4849268	UTR3	ENSMUSG00000025903	1100	0.291	ENSG00000120992	LYPLA1	ENSP00000320043	ortholog_one2one	908.696	908.696	1
1	4849339	4859338	exonic	ENSMUSG00000033813	10000	-0.038	ENSG00000187735	TCEA1	ENSP00000428426	ortholog_one2one	871.795	903.654	1
1	4859339	4860822	intronic	ENSMUSG00000033813	1484	-0.065	ENSG00000187735	TCEA1	ENSP00000428426	ortholog_one2one	871.795	903.654	1
1	4859339	4860822	intronic	ENSMUSG00000104217	1484	-0.065					NA	NA	NA
1	4861229	4866528	intronic	ENSMUSG00000033813	5300	-0.135	ENSG00000187735	TCEA1	ENSP00000428426	ortholog_one2one	871.795	903.654	1
1	4861229	4866528	intronic	ENSMUSG00000104217	5300	-0.135					NA	NA	NA
1	4866530	4868693	exonic	ENSMUSG00000033813	2164	-0.367	ENSG00000187735	TCEA1	ENSP00000428426	ortholog_one2one	871.795	903.654	1
1	4869094	4872859	intronic	ENSMUSG00000033813	3766	-0.319	ENSG00000187735	TCEA1	ENSP00000428426	ortholog_one2one	871.795	903.654	1
1	4869094	4872859	intronic	ENSMUSG00000104217	3766	-0.319					NA	NA	NA
1	4873150	4878701	exonic	ENSMUSG00000033813	5552	-0.078	ENSG00000187735	TCEA1	ENSP00000428426	ortholog_one2one	871.795	903.654	1
1	4878882	4888881	exonic	ENSMUSG00000033813	10000	-0.034	ENSG00000187735	TCEA1	ENSP00000428426	ortholog_one2one	871.795	903.654	1
1	4888882	4890360	exonic	ENSMUSG00000033813	1479	-0.408	ENSG00000187735	TCEA1	ENSP00000428426	ortholog_one2one	871.795	903.654	1
1	4890444	4898752	exonic	ENSMUSG00000033813	8309	-0.161	ENSG00000187735	TCEA1	ENSP00000428426	ortholog_one2one	871.795	903.654	1
1	4907274	4908838	downstream	ENSMUSG00000002459	1565	0.04	ENSG00000147509	RGS20	ENSP00000297313	ortholog_one2one	629.032	603.093	1
1	4909938	4914866	exonic	ENSMUSG00000002459	4929	-0.127	ENSG00000147509	RGS20	ENSP00000297313	ortholog_one2one	629.032	603.093	1
1	4914868	4918441	exonic	ENSMUSG00000002459	3574	0.107	ENSG00000147509	RGS20	ENSP00000297313	ortholog_one2one	629.032	603.093	1
1	4918500	4922380	intronic	ENSMUSG00000002459	3881	-0.085	ENSG00000147509	RGS20	ENSP00000297313	ortholog_one2one	629.032	603.093	1
1	4922437	4931199	exonic	ENSMUSG00000002459	8763	-0.132	ENSG00000147509	RGS20	ENSP00000297313	ortholog_one2one	629.032	603.093	1
1	4931403	4940669	intronic	ENSMUSG00000002459	9267	0.095	ENSG00000147509	RGS20	ENSP00000297313	ortholog_one2one	629.032	603.093	1
1	4940702	4950701	intronic	ENSMUSG00000002459	10000	-0.098	ENSG00000147509	RGS20	ENSP00000297313	ortholog_one2one	629.032	603.093	1
1	4950702	4952999	intronic	ENSMUSG00000002459	2298	-0.242	ENSG00000147509	RGS20	ENSP00000297313	ortholog_one2one	629.032	603.093	1
1	4953284	4954772	intronic	ENSMUSG00000002459	1489	-0.534	ENSG00000147509	RGS20	ENSP00000297313	ortholog_one2one	629.032	603.093	1
1	4954773	4956299	intronic	ENSMUSG00000002459	1527	-0.126	ENSG00000147509	RGS20	ENSP00000297313	ortholog_one2one	629.032	603.093	1
1	4956450	4958129	intronic	ENSMUSG00000002459	1680	-0.002	ENSG00000147509	RGS20	ENSP00000297313	ortholog_one2one	629.032	603.093	1
1	4958413	4968412	intronic	ENSMUSG00000002459	10000	-0.282	ENSG00000147509	RGS20	ENSP00000297313	ortholog_one2one	629.032	603.093	1
1	4968413	4970074	intronic	ENSMUSG00000002459	1662	-0.253	ENSG00000147509	RGS20	ENSP00000297313	ortholog_one2one	629.032	603.093	1
1	4970573	4972870	intronic	ENSMUSG00000002459	2298	-0.044	ENSG00000147509	RGS20	ENSP00000297313	ortholog_one2one	629.032	603.093	1
1	4973703	4977150	intronic	ENSMUSG00000002459	3448	-0.089	ENSG00000147509	RGS20	ENSP00000297313	ortholog_one2one	629.032	603.093	1
1	4977953	4983117	intronic	ENSMUSG00000002459	5165	-0.113	ENSG00000147509	RGS20	ENSP00000297313	ortholog_one2one	629.032	603.093	1
1	4984002	4994001	intronic	ENSMUSG00000002459	10000	-0.128	ENSG00000147509	RGS20	ENSP00000297313	ortholog_one2one	629.032	603.093	1
1	4994002	4996523	intronic	ENSMUSG00000002459	2522	-0.256	ENSG00000147509	RGS20	ENSP00000297313	ortholog_one2one	629.032	603.093	1
1	4996715	5000862	intronic	ENSMUSG00000002459	4148	-0.107	ENSG00000147509	RGS20	ENSP00000297313	ortholog_one2one	629.032	603.093	1
1	5000926	5005487	intronic	ENSMUSG00000002459	4562	-0.048	ENSG00000147509	RGS20	ENSP00000297313	ortholog_one2one	629.032	603.093	1
1	5005504	5015503	intronic	ENSMUSG00000002459	10000	-0.233	ENSG00000147509	RGS20	ENSP00000297313	ortholog_one2one	629.032	603.093	1
1	5015504	5017872	intronic	ENSMUSG00000002459	2369	-0.236	ENSG00000147509	RGS20	ENSP00000297313	ortholog_one2one	629.032	603.093	1
1	5017873	5019221	UTR5	ENSMUSG00000002459	1349	0.402	ENSG00000147509	RGS20	ENSP00000297313	ortholog_one2one	629.032	603.093	1
1	5019276	5023936	exonic	ENSMUSG00000002459	4661	0.201	ENSG00000147509	RGS20	ENSP00000297313	ortholog_one2one	629.032	603.093	1
1	5023977	5026815	intronic	ENSMUSG00000002459	2839	-0.222	ENSG00000147509	RGS20	ENSP00000297313	ortholog_one2one	629.032	603.093	1
1	5026947	5030584	intronic	ENSMUSG00000002459	3638	-0.138	ENSG00000147509	RGS20	ENSP00000297313	ortholog_one2one	629.032	603.093	1
1	5030646	5032870	intronic	ENSMUSG00000002459	2225	0.026	ENSG00000147509	RGS20	ENSP00000297313	ortholog_one2one	629.032	603.093	1
1	5032872	5042871	intronic	ENSMUSG00000002459	10000	-0.125	ENSG00000147509	RGS20	ENSP00000297313	ortholog_one2one	629.032	603.093	1
1	5042872	5044363	intronic	ENSMUSG00000002459	1492	-0.603	ENSG00000147509	RGS20	ENSP00000297313	ortholog_one2one	629.032	603.093	1
1	5044387	5046116	intronic	ENSMUSG00000002459	1730	0.24	ENSG00000147509	RGS20	ENSP00000297313	ortholog_one2one	629.032	603.093	1
1	5046197	5049252	intronic	ENSMUSG00000002459	3056	0.111	ENSG00000147509	RGS20	ENSP00000297313	ortholog_one2one	629.032	603.093	1
1	5049710	5059709	intronic	ENSMUSG00000002459	10000	-0.304	ENSG00000147509	RGS20	ENSP00000297313	ortholog_one2one	629.032	603.093	1
1	5059710	5062444	intronic	ENSMUSG00000002459	2735	-0.361	ENSG00000147509	RGS20	ENSP00000297313	ortholog_one2one	629.032	603.093	1
1	5063031	5064459	intronic	ENSMUSG00000002459	1429	-0.342	ENSG00000147509	RGS20	ENSP00000297313	ortholog_one2one	629.032	603.093	1
1	5065833	5068403	intronic	ENSMUSG00000002459	2571	-0.29	ENSG00000147509	RGS20	ENSP00000297313	ortholog_one2one	629.032	603.093	1
1	5069046	5073281	exonic	ENSMUSG00000002459	4236	-0.061	ENSG00000147509	RGS20	ENSP00000297313	ortholog_one2one	629.032	603.093	1
1	5073523	5076732	intronic	ENSMUSG00000033793	3210	-0.135	ENSG00000047249	ATP6V1H	ENSP00000352522	ortholog_one2one	981.366	981.366	1
1	5076993	5086992	exonic	ENSMUSG00000033793	10000	-0.135	ENSG00000047249	ATP6V1H	ENSP00000352522	ortholog_one2one	981.366	981.366	1
1	5086993	5096992	exonic	ENSMUSG00000033793	10000	-0.245	ENSG00000047249	ATP6V1H	ENSP00000352522	ortholog_one2one	981.366	981.366	1
1	5096993	5098559	exonic	ENSMUSG00000033793	1567	-0.703	ENSG00000047249	ATP6V1H	ENSP00000352522	ortholog_one2one	981.366	981.366	1
1	5098560	5101025	intronic	ENSMUSG00000033793	2466	-0.17	ENSG00000047249	ATP6V1H	ENSP00000352522	ortholog_one2one	981.366	981.366	1
1	5101026	5103292	exonic	ENSMUSG00000033793	2267	-0.521	ENSG00000047249	ATP6V1H	ENSP00000352522	ortholog_one2one	981.366	981.366	1
1	5104333	5114332	intronic	ENSMUSG00000033793	10000	0.132	ENSG00000047249	ATP6V1H	ENSP00000352522	ortholog_one2one	981.366	981.366	1
1	5114993	5122928	exonic	ENSMUSG00000033793	7936	-0.19	ENSG00000047249	ATP6V1H	ENSP00000352522	ortholog_one2one	981.366	981.366	1
1	5123091	5125489	exonic	ENSMUSG00000033793	2399	-0.526	ENSG00000047249	ATP6V1H	ENSP00000352522	ortholog_one2one	981.366	981.366	1
1	5127924	5130044	intronic	ENSMUSG00000033793	2121	-0.099	ENSG00000047249	ATP6V1H	ENSP00000352522	ortholog_one2one	981.366	981.366	1
1	5130045	5131233	intronic	ENSMUSG00000033793	1189	-0.328	ENSG00000047249	ATP6V1H	ENSP00000352522	ortholog_one2one	981.366	981.366	1
1	5131234	5136405	exonic	ENSMUSG00000033793	5172	-0.045	ENSG00000047249	ATP6V1H	ENSP00000352522	ortholog_one2one	981.366	981.366	1
1	5137034	5142698	intronic	ENSMUSG00000033793	5665	-0.303	ENSG00000047249	ATP6V1H	ENSP00000352522	ortholog_one2one	981.366	981.366	1
1	5142964	5152963	exonic	ENSMUSG00000033793	10000	-0.083	ENSG00000047249	ATP6V1H	ENSP00000352522	ortholog_one2one	981.366	981.366	1
1	5153397	5154470	intronic	ENSMUSG00000033793	1074	0.243	ENSG00000047249	ATP6V1H	ENSP00000352522	ortholog_one2one	981.366	981.366	1
1	5154471	5158841	intronic	ENSMUSG00000033793	4371	-0.263	ENSG00000047249	ATP6V1H	ENSP00000352522	ortholog_one2one	981.366	981.366	1
1	5158842	5161140	intronic	ENSMUSG00000033793	2299	0.037	ENSG00000047249	ATP6V1H	ENSP00000352522	ortholog_one2one	981.366	981.366	1
1	5161141	5163758	exonic	ENSMUSG00000033793	2618	-0.305	ENSG00000047249	ATP6V1H	ENSP00000352522	ortholog_one2one	981.366	981.366	1
1	5579679	5589678	exonic	ENSMUSG00000025905	10000	-0.074	ENSG00000082556	OPRK1	ENSP00000265572	ortholog_one2one	936.842	936.842	1
1	5589679	5594000	intronic	ENSMUSG00000025905	4322	-0.19	ENSG00000082556	OPRK1	ENSP00000265572	ortholog_one2one	936.842	936.842	1
1	5595243	5598587	intronic	ENSMUSG00000025905	3345	-0.491	ENSG00000082556	OPRK1	ENSP00000265572	ortholog_one2one	936.842	936.842	1
1	5598588	5600175	exonic	ENSMUSG00000025905	1588	-0.216	ENSG00000082556	OPRK1	ENSP00000265572	ortholog_one2one	936.842	936.842	1
1	5600176	5602561	exonic	ENSMUSG00000025905	2386	-0.55	ENSG00000082556	OPRK1	ENSP00000265572	ortholog_one2one	936.842	936.842	1
1	5602562	5605736	exonic	ENSMUSG00000025905	3175	-0.236	ENSG00000082556	OPRK1	ENSP00000265572	ortholog_one2one	936.842	936.842	1
1	5605896	5607330	UTR3	ENSMUSG00000025905	1435	-0.071	ENSG00000082556	OPRK1	ENSP00000265572	ortholog_one2one	936.842	936.842	1
1	5911153	5915686	UTR3	ENSMUSG00000033774	4534	-0.139	ENSG00000183729	NPBWR1	ENSP00000330284	ortholog_one2one	844.985	847.561	1
1	5915833	5916898	exonic	ENSMUSG00000033774	1066	0.368	ENSG00000183729	NPBWR1	ENSP00000330284	ortholog_one2one	844.985	847.561	1
1	5917185	5918475	exonic	ENSMUSG00000033774	1291	0.008	ENSG00000183729	NPBWR1	ENSP00000330284	ortholog_one2one	844.985	847.561	1
1	6197754	6206122	upstream	ENSMUSG00000025907	8369	-0.244	ENSG00000023287	RB1CC1	ENSP00000025008	ortholog_one2one	895.466	892.095	1
1	6206207	6214731	UTR5	ENSMUSG00000025907	8525	-0.13	ENSG00000023287	RB1CC1	ENSP00000025008	ortholog_one2one	895.466	892.095	1
1	6215190	6225189	splicing	ENSMUSG00000025907	10000	-0.043	ENSG00000023287	RB1CC1	ENSP00000025008	ortholog_one2one	895.466	892.095	1
1	6225886	6227640	intronic	ENSMUSG00000025907	1755	-0.062	ENSG00000023287	RB1CC1	ENSP00000025008	ortholog_one2one	895.466	892.095	1
1	6227641	6228646	splicing	ENSMUSG00000025907	1006	-0.579	ENSG00000023287	RB1CC1	ENSP00000025008	ortholog_one2one	895.466	892.095	1
1	6228647	6231097	exonic	ENSMUSG00000025907	2451	-0.105	ENSG00000023287	RB1CC1	ENSP00000025008	ortholog_one2one	895.466	892.095	1
1	6231654	6235601	exonic	ENSMUSG00000025907	3948	-0.054	ENSG00000023287	RB1CC1	ENSP00000025008	ortholog_one2one	895.466	892.095	1
1	6235650	6245649	exonic	ENSMUSG00000025907	10000	-0.288	ENSG00000023287	RB1CC1	ENSP00000025008	ortholog_one2one	895.466	892.095	1
1	6245650	6248766	exonic	ENSMUSG00000025907	3117	-0.28	ENSG00000023287	RB1CC1	ENSP00000025008	ortholog_one2one	895.466	892.095	1
1	6248900	6252739	exonic	ENSMUSG00000025907	3840	-0.389	ENSG00000023287	RB1CC1	ENSP00000025008	ortholog_one2one	895.466	892.095	1
1	6253774	6257921	intronic	ENSMUSG00000025907	4148	-0.071	ENSG00000023287	RB1CC1	ENSP00000025008	ortholog_one2one	895.466	892.095	1
1	6258841	6260515	intronic	ENSMUSG00000025907	1675	-0.085	ENSG00000023287	RB1CC1	ENSP00000025008	ortholog_one2one	895.466	892.095	1
1	6261082	6265690	exonic	ENSMUSG00000025907	4609	-0.304	ENSG00000023287	RB1CC1	ENSP00000025008	ortholog_one2one	895.466	892.095	1
1	6266131	6273610	exonic	ENSMUSG00000025907	7480	-0.205	ENSG00000023287	RB1CC1	ENSP00000025008	ortholog_one2one	895.466	892.095	1
1	6273653	6283652	exonic	ENSMUSG00000025907	10000	-0.21	ENSG00000023287	RB1CC1	ENSP00000025008	ortholog_one2one	895.466	892.095	1
1	6356729	6364767	exonic	ENSMUSG00000087247	8039	0.06	ENSG00000196711	ALKAL1	ENSP00000351345	ortholog_one2one	708.661	697.674	1
1	6365275	6373927	intronic	ENSMUSG00000087247	8653	-0.151	ENSG00000196711	ALKAL1	ENSP00000351345	ortholog_one2one	708.661	697.674	1
1	6374036	6383195	intronic	ENSMUSG00000087247	9160	-0.063	ENSG00000196711	ALKAL1	ENSP00000351345	ortholog_one2one	708.661	697.674	1
1	6383208	6384231	intronic	ENSMUSG00000087247	1024	0.054	ENSG00000196711	ALKAL1	ENSP00000351345	ortholog_one2one	708.661	697.674	1
1	6384564	6386492	intronic	ENSMUSG00000087247	1929	-0.209	ENSG00000196711	ALKAL1	ENSP00000351345	ortholog_one2one	708.661	697.674	1
1	6386494	6390109	exonic	ENSMUSG00000087247	3616	-0.176	ENSG00000196711	ALKAL1	ENSP00000351345	ortholog_one2one	708.661	697.674	1
1	6390244	6400243	exonic	ENSMUSG00000087247	10000	-0.12	ENSG00000196711	ALKAL1	ENSP00000351345	ortholog_one2one	708.661	697.674	1
1	6486789	6496788	UTR5	ENSMUSG00000033740	10000	-0.379	ENSG00000147488	ST18	ENSP00000276480	ortholog_one2one	848.804	847.182	1
1	6496789	6500290	intronic	ENSMUSG00000033740	3502	-0.154	ENSG00000147488	ST18	ENSP00000276480	ortholog_one2one	848.804	847.182	1
1	6500929	6507316	intronic	ENSMUSG00000033740	6388	-0.236	ENSG00000147488	ST18	ENSP00000276480	ortholog_one2one	848.804	847.182	1
1	6507342	6517341	intronic	ENSMUSG00000033740	10000	-0.137	ENSG00000147488	ST18	ENSP00000276480	ortholog_one2one	848.804	847.182	1
1	6518177	6522022	intronic	ENSMUSG00000033740	3846	-0.216	ENSG00000147488	ST18	ENSP00000276480	ortholog_one2one	848.804	847.182	1
1	6522245	6528264	intronic	ENSMUSG00000033740	6020	-0.328	ENSG00000147488	ST18	ENSP00000276480	ortholog_one2one	848.804	847.182	1
1	6528579	6538578	intronic	ENSMUSG00000033740	10000	-0.116	ENSG00000147488	ST18	ENSP00000276480	ortholog_one2one	848.804	847.182	1
1	6538877	6548876	intronic	ENSMUSG00000033740	10000	-0.339	ENSG00000147488	ST18	ENSP00000276480	ortholog_one2one	848.804	847.182	1
1	6548877	6550339	intronic	ENSMUSG00000033740	1463	0.027	ENSG00000147488	ST18	ENSP00000276480	ortholog_one2one	848.804	847.182	1
1	6550930	6553058	intronic	ENSMUSG00000033740	2129	-0.244	ENSG00000147488	ST18	ENSP00000276480	ortholog_one2one	848.804	847.182	1
1	6553633	6563632	intronic	ENSMUSG00000033740	10000	-0.178	ENSG00000147488	ST18	ENSP00000276480	ortholog_one2one	848.804	847.182	1
1	6563633	6568246	intronic	ENSMUSG00000033740	4614	-0.251	ENSG00000147488	ST18	ENSP00000276480	ortholog_one2one	848.804	847.182	1
1	6568254	6570047	intronic	ENSMUSG00000033740	1794	-0.151	ENSG00000147488	ST18	ENSP00000276480	ortholog_one2one	848.804	847.182	1
1	6570326	6576992	intronic	ENSMUSG00000033740	6667	-0.109	ENSG00000147488	ST18	ENSP00000276480	ortholog_one2one	848.804	847.182	1
1	6577197	6578674	intronic	ENSMUSG00000033740	1478	-0.255	ENSG00000147488	ST18	ENSP00000276480	ortholog_one2one	848.804	847.182	1
1	6578864	6588863	intronic	ENSMUSG00000033740	10000	-0.322	ENSG00000147488	ST18	ENSP00000276480	ortholog_one2one	848.804	847.182	1
1	6589784	6591701	intronic	ENSMUSG00000033740	1918	-0.427	ENSG00000147488	ST18	ENSP00000276480	ortholog_one2one	848.804	847.182	1
1	6591992	6601991	intronic	ENSMUSG00000033740	10000	-0.328	ENSG00000147488	ST18	ENSP00000276480	ortholog_one2one	848.804	847.182	1
1	6601992	6607127	intronic	ENSMUSG00000033740	5136	-0.001	ENSG00000147488	ST18	ENSP00000276480	ortholog_one2one	848.804	847.182	1
1	6607128	6608644	intronic	ENSMUSG00000033740	1517	0.147	ENSG00000147488	ST18	ENSP00000276480	ortholog_one2one	848.804	847.182	1
1	6608645	6618644	intronic	ENSMUSG00000033740	10000	-0.579	ENSG00000147488	ST18	ENSP00000276480	ortholog_one2one	848.804	847.182	1
1	6618645	6620165	intronic	ENSMUSG00000033740	1521	-0.225	ENSG00000147488	ST18	ENSP00000276480	ortholog_one2one	848.804	847.182	1
1	6620750	6626481	intronic	ENSMUSG00000033740	5732	-0.435	ENSG00000147488	ST18	ENSP00000276480	ortholog_one2one	848.804	847.182	1
1	6626482	6629217	intronic	ENSMUSG00000033740	2736	-0.026	ENSG00000147488	ST18	ENSP00000276480	ortholog_one2one	848.804	847.182	1
1	6630187	6640186	intronic	ENSMUSG00000033740	10000	-0.132	ENSG00000147488	ST18	ENSP00000276480	ortholog_one2one	848.804	847.182	1
1	6640187	6647942	intronic	ENSMUSG00000033740	7756	-0.216	ENSG00000147488	ST18	ENSP00000276480	ortholog_one2one	848.804	847.182	1
1	6648130	6658129	intronic	ENSMUSG00000033740	10000	-0.157	ENSG00000147488	ST18	ENSP00000276480	ortholog_one2one	848.804	847.182	1
1	6658130	6668129	intronic	ENSMUSG00000033740	10000	-0.167	ENSG00000147488	ST18	ENSP00000276480	ortholog_one2one	848.804	847.182	1
1	6668130	6669222	intronic	ENSMUSG00000033740	1093	-0.1	ENSG00000147488	ST18	ENSP00000276480	ortholog_one2one	848.804	847.182	1
1	6669603	6679602	intronic	ENSMUSG00000033740	10000	-0.349	ENSG00000147488	ST18	ENSP00000276480	ortholog_one2one	848.804	847.182	1
1	6679603	6689602	intronic	ENSMUSG00000033740	10000	-0.275	ENSG00000147488	ST18	ENSP00000276480	ortholog_one2one	848.804	847.182	1
1	6689603	6699007	intronic	ENSMUSG00000033740	9405	-0.135	ENSG00000147488	ST18	ENSP00000276480	ortholog_one2one	848.804	847.182	1
1	6699831	6701878	intronic	ENSMUSG00000033740	2048	0.164	ENSG00000147488	ST18	ENSP00000276480	ortholog_one2one	848.804	847.182	1
1	6702336	6712335	intronic	ENSMUSG00000033740	10000	-0.335	ENSG00000147488	ST18	ENSP00000276480	ortholog_one2one	848.804	847.182	1
1	6712336	6715504	intronic	ENSMUSG00000033740	3169	-0.416	ENSG00000147488	ST18	ENSP00000276480	ortholog_one2one	848.804	847.182	1
1	6717794	6720644	intronic	ENSMUSG00000033740	2851	-0.283	ENSG00000147488	ST18	ENSP00000276480	ortholog_one2one	848.804	847.182	1
1	6721011	6723483	intronic	ENSMUSG00000033740	2473	-0.089	ENSG00000147488	ST18	ENSP00000276480	ortholog_one2one	848.804	847.182	1
1	6723709	6724984	intronic	ENSMUSG00000033740	1276	-0.236	ENSG00000147488	ST18	ENSP00000276480	ortholog_one2one	848.804	847.182	1
1	6725115	6726131	intronic	ENSMUSG00000033740	1017	-0.127	ENSG00000147488	ST18	ENSP00000276480	ortholog_one2one	848.804	847.182	1
1	6726132	6727753	intronic	ENSMUSG00000033740	1622	-0.54	ENSG00000147488	ST18	ENSP00000276480	ortholog_one2one	848.804	847.182	1
1	6727754	6730890	UTR5	ENSMUSG00000033740	3137	-0.2	ENSG00000147488	ST18	ENSP00000276480	ortholog_one2one	848.804	847.182	1
1	6731721	6738212	splicing	ENSMUSG00000033740	6492	-0.342	ENSG00000147488	ST18	ENSP00000276480	ortholog_one2one	848.804	847.182	1
1	6738690	6748689	intronic	ENSMUSG00000033740	10000	-0.403	ENSG00000147488	ST18	ENSP00000276480	ortholog_one2one	848.804	847.182	1
1	6749061	6754560	splicing	ENSMUSG00000033740	5500	-0.327	ENSG00000147488	ST18	ENSP00000276480	ortholog_one2one	848.804	847.182	1
1	6755080	6756578	intronic	ENSMUSG00000033740	1499	-0.603	ENSG00000147488	ST18	ENSP00000276480	ortholog_one2one	848.804	847.182	1
1	6756691	6759498	intronic	ENSMUSG00000033740	2808	-0.359	ENSG00000147488	ST18	ENSP00000276480	ortholog_one2one	848.804	847.182	1
1	6760053	6762689	intronic	ENSMUSG00000033740	2637	-0.133	ENSG00000147488	ST18	ENSP00000276480	ortholog_one2one	848.804	847.182	1
1	6765174	6772437	exonic	ENSMUSG00000033740	7264	-0.374	ENSG00000147488	ST18	ENSP00000276480	ortholog_one2one	848.804	847.182	1
1	6772453	6782452	intronic	ENSMUSG00000033740	10000	-0.231	ENSG00000147488	ST18	ENSP00000276480	ortholog_one2one	848.804	847.182	1
1	6782453	6786236	intronic	ENSMUSG00000033740	3784	-0.346	ENSG00000147488	ST18	ENSP00000276480	ortholog_one2one	848.804	847.182	1
1	6786708	6788216	intronic	ENSMUSG00000033740	1509	-0.395	ENSG00000147488	ST18	ENSP00000276480	ortholog_one2one	848.804	847.182	1
1	6788682	6789851	intronic	ENSMUSG00000033740	1170	-0.668	ENSG00000147488	ST18	ENSP00000276480	ortholog_one2one	848.804	847.182	1
1	6789852	6790884	intronic	ENSMUSG00000033740	1033	-0.001	ENSG00000147488	ST18	ENSP00000276480	ortholog_one2one	848.804	847.182	1
1	6791004	6798175	exonic	ENSMUSG00000033740	7172	-0.159	ENSG00000147488	ST18	ENSP00000276480	ortholog_one2one	848.804	847.182	1
1	6798693	6804290	exonic	ENSMUSG00000033740	5598	-0.023	ENSG00000147488	ST18	ENSP00000276480	ortholog_one2one	848.804	847.182	1
1	6804344	6814343	exonic	ENSMUSG00000033740	10000	-0.033	ENSG00000147488	ST18	ENSP00000276480	ortholog_one2one	848.804	847.182	1
1	6815293	6825292	exonic	ENSMUSG00000033740	10000	-0.062	ENSG00000147488	ST18	ENSP00000276480	ortholog_one2one	848.804	847.182	1
1	6825293	6830638	exonic	ENSMUSG00000033740	5346	0.033	ENSG00000147488	ST18	ENSP00000276480	ortholog_one2one	848.804	847.182	1
1	6830799	6836587	exonic	ENSMUSG00000033740	5789	-0.094	ENSG00000147488	ST18	ENSP00000276480	ortholog_one2one	848.804	847.182	1
1	6837015	6842153	exonic	ENSMUSG00000033740	5139	-0.202	ENSG00000147488	ST18	ENSP00000276480	ortholog_one2one	848.804	847.182	1
1	6842591	6845196	exonic	ENSMUSG00000033740	2606	-0.294	ENSG00000147488	ST18	ENSP00000276480	ortholog_one2one	848.804	847.182	1
1	6845197	6846778	exonic	ENSMUSG00000033740	1582	0.175	ENSG00000147488	ST18	ENSP00000276480	ortholog_one2one	848.804	847.182	1
1	6847577	6848634	intronic	ENSMUSG00000033740	1058	-0.484	ENSG00000147488	ST18	ENSP00000276480	ortholog_one2one	848.804	847.182	1
1	6848635	6852349	exonic	ENSMUSG00000033740	3715	-0.15	ENSG00000147488	ST18	ENSP00000276480	ortholog_one2one	848.804	847.182	1
1	6853728	6855179	intronic	ENSMUSG00000033740	1452	-0.034	ENSG00000147488	ST18	ENSP00000276480	ortholog_one2one	848.804	847.182	1
1	6855470	6862995	exonic	ENSMUSG00000033740	7526	-0.204	ENSG00000147488	ST18	ENSP00000276480	ortholog_one2one	848.804	847.182	1
1	7085791	7095790	UTR5	ENSMUSG00000051285	10000	-0.188	ENSG00000168300	PCMTD1	ENSP00000353739	ortholog_one2one	985.994	985.994	1
1	7095791	7098940	intronic	ENSMUSG00000051285	3150	-0.178	ENSG00000168300	PCMTD1	ENSP00000353739	ortholog_one2one	985.994	985.994	1
1	7099811	7109810	intronic	ENSMUSG00000051285	10000	-0.002	ENSG00000168300	PCMTD1	ENSP00000353739	ortholog_one2one	985.994	985.994	1
1	7109811	7111904	intronic	ENSMUSG00000051285	2094	0.018	ENSG00000168300	PCMTD1	ENSP00000353739	ortholog_one2one	985.994	985.994	1
1	7112724	7114623	intronic	ENSMUSG00000051285	1900	0.175	ENSG00000168300	PCMTD1	ENSP00000353739	ortholog_one2one	985.994	985.994	1
1	7115389	7116455	intronic	ENSMUSG00000051285	1067	0.196	ENSG00000168300	PCMTD1	ENSP00000353739	ortholog_one2one	985.994	985.994	1
1	7116456	7118775	intronic	ENSMUSG00000051285	2320	-0.386	ENSG00000168300	PCMTD1	ENSP00000353739	ortholog_one2one	985.994	985.994	1
1	7119147	7121098	exonic	ENSMUSG00000051285	1952	-0.479	ENSG00000168300	PCMTD1	ENSP00000353739	ortholog_one2one	985.994	985.994	1
1	7122038	7127318	intronic	ENSMUSG00000051285	5281	-0.236	ENSG00000168300	PCMTD1	ENSP00000353739	ortholog_one2one	985.994	985.994	1
1	7127608	7137607	intronic	ENSMUSG00000051285	10000	-0.127	ENSG00000168300	PCMTD1	ENSP00000353739	ortholog_one2one	985.994	985.994	1
1	7137608	7138933	intronic	ENSMUSG00000051285	1326	-0.096	ENSG00000168300	PCMTD1	ENSP00000353739	ortholog_one2one	985.994	985.994	1
1	7138965	7148964	exonic	ENSMUSG00000051285	10000	-0.238	ENSG00000168300	PCMTD1	ENSP00000353739	ortholog_one2one	985.994	985.994	1
1	7148965	7152895	intronic	ENSMUSG00000051285	3931	-0.151	ENSG00000168300	PCMTD1	ENSP00000353739	ortholog_one2one	985.994	985.994	1
1	7153017	7163016	exonic	ENSMUSG00000051285	10000	-0.294	ENSG00000168300	PCMTD1	ENSP00000353739	ortholog_one2one	985.994	985.994	1
1	7163017	7166892	exonic	ENSMUSG00000051285	3876	-0.154	ENSG00000168300	PCMTD1	ENSP00000353739	ortholog_one2one	985.994	985.994	1
1	7166898	7176897	exonic	ENSMUSG00000051285	10000	-0.298	ENSG00000168300	PCMTD1	ENSP00000353739	ortholog_one2one	985.994	985.994	1
1	8356656	8366655	exonic	ENSMUSG00000025909	10000	-0.411	ENSG00000147481	SNTG1	ENSP00000493900	ortholog_one2one	934.236	934.236	1
1	8367045	8370620	intronic	ENSMUSG00000025909	3576	-0.304	ENSG00000147481	SNTG1	ENSP00000493900	ortholog_one2one	934.236	934.236	1
1	8371153	8381152	intronic	ENSMUSG00000025909	10000	-0.112	ENSG00000147481	SNTG1	ENSP00000493900	ortholog_one2one	934.236	934.236	1
1	8381153	8390053	intronic	ENSMUSG00000025909	8901	-0.227	ENSG00000147481	SNTG1	ENSP00000493900	ortholog_one2one	934.236	934.236	1
1	8390055	8397773	intronic	ENSMUSG00000025909	7719	-0.266	ENSG00000147481	SNTG1	ENSP00000493900	ortholog_one2one	934.236	934.236	1
1	8397809	8407808	intronic	ENSMUSG00000025909	10000	-0.387	ENSG00000147481	SNTG1	ENSP00000493900	ortholog_one2one	934.236	934.236	1
1	8407809	8410745	intronic	ENSMUSG00000025909	2937	-0.504	ENSG00000147481	SNTG1	ENSP00000493900	ortholog_one2one	934.236	934.236	1
1	8410746	8411995	intronic	ENSMUSG00000025909	1250	0.077	ENSG00000147481	SNTG1	ENSP00000493900	ortholog_one2one	934.236	934.236	1
1	8411996	8415046	exonic	ENSMUSG00000025909	3051	-0.439	ENSG00000147481	SNTG1	ENSP00000493900	ortholog_one2one	934.236	934.236	1
1	8416075	8418374	intronic	ENSMUSG00000025909	2300	-0.614	ENSG00000147481	SNTG1	ENSP00000493900	ortholog_one2one	934.236	934.236	1
1	8419560	8423825	intronic	ENSMUSG00000025909	4266	-0.325	ENSG00000147481	SNTG1	ENSP00000493900	ortholog_one2one	934.236	934.236	1
1	8423827	8433826	intronic	ENSMUSG00000025909	10000	-0.371	ENSG00000147481	SNTG1	ENSP00000493900	ortholog_one2one	934.236	934.236	1
1	8433827	8443826	intronic	ENSMUSG00000025909	10000	-0.276	ENSG00000147481	SNTG1	ENSP00000493900	ortholog_one2one	934.236	934.236	1
1	8443827	8452110	exonic	ENSMUSG00000025909	8284	-0.435	ENSG00000147481	SNTG1	ENSP00000493900	ortholog_one2one	934.236	934.236	1
1	8452111	8453434	intronic	ENSMUSG00000025909	1324	0.021	ENSG00000147481	SNTG1	ENSP00000493900	ortholog_one2one	934.236	934.236	1
1	8454128	8456249	intronic	ENSMUSG00000025909	2122	-0.545	ENSG00000147481	SNTG1	ENSP00000493900	ortholog_one2one	934.236	934.236	1
1	8456647	8466646	exonic	ENSMUSG00000025909	10000	-0.62	ENSG00000147481	SNTG1	ENSP00000493900	ortholog_one2one	934.236	934.236	1
1	8466884	8470716	intronic	ENSMUSG00000025909	3833	0.039	ENSG00000147481	SNTG1	ENSP00000493900	ortholog_one2one	934.236	934.236	1
1	8472141	8473665	intronic	ENSMUSG00000025909	1525	-0.519	ENSG00000147481	SNTG1	ENSP00000493900	ortholog_one2one	934.236	934.236	1
1	8473666	8476285	intronic	ENSMUSG00000025909	2620	-0.21	ENSG00000147481	SNTG1	ENSP00000493900	ortholog_one2one	934.236	934.236	1
1	8477263	8480149	intronic	ENSMUSG00000025909	2887	-0.549	ENSG00000147481	SNTG1	ENSP00000493900	ortholog_one2one	934.236	934.236	1
1	8480234	8490233	intronic	ENSMUSG00000025909	10000	-0.388	ENSG00000147481	SNTG1	ENSP00000493900	ortholog_one2one	934.236	934.236	1
1	8490234	8500233	intronic	ENSMUSG00000025909	10000	-0.709	ENSG00000147481	SNTG1	ENSP00000493900	ortholog_one2one	934.236	934.236	1
1	8500234	8510233	intronic	ENSMUSG00000025909	10000	-0.38	ENSG00000147481	SNTG1	ENSP00000493900	ortholog_one2one	934.236	934.236	1
1	8510234	8515846	intronic	ENSMUSG00000025909	5613	-0.287	ENSG00000147481	SNTG1	ENSP00000493900	ortholog_one2one	934.236	934.236	1
1	8516665	8522682	intronic	ENSMUSG00000025909	6018	-0.408	ENSG00000147481	SNTG1	ENSP00000493900	ortholog_one2one	934.236	934.236	1
1	8523047	8533046	intronic	ENSMUSG00000025909	10000	-0.448	ENSG00000147481	SNTG1	ENSP00000493900	ortholog_one2one	934.236	934.236	1
1	8533047	8536068	intronic	ENSMUSG00000025909	3022	-0.16	ENSG00000147481	SNTG1	ENSP00000493900	ortholog_one2one	934.236	934.236	1
1	8536133	8543887	intronic	ENSMUSG00000025909	7755	-0.453	ENSG00000147481	SNTG1	ENSP00000493900	ortholog_one2one	934.236	934.236	1
1	8543889	8547932	intronic	ENSMUSG00000025909	4044	-0.35	ENSG00000147481	SNTG1	ENSP00000493900	ortholog_one2one	934.236	934.236	1
1	8548032	8558031	exonic	ENSMUSG00000025909	10000	-0.45	ENSG00000147481	SNTG1	ENSP00000493900	ortholog_one2one	934.236	934.236	1
1	8558032	8566020	intronic	ENSMUSG00000025909	7989	-0.338	ENSG00000147481	SNTG1	ENSP00000493900	ortholog_one2one	934.236	934.236	1
1	8566249	8569697	intronic	ENSMUSG00000025909	3449	-0.587	ENSG00000147481	SNTG1	ENSP00000493900	ortholog_one2one	934.236	934.236	1
1	8569752	8579751	intronic	ENSMUSG00000025909	10000	-0.403	ENSG00000147481	SNTG1	ENSP00000493900	ortholog_one2one	934.236	934.236	1
1	8579752	8584614	exonic	ENSMUSG00000025909	4863	-0.404	ENSG00000147481	SNTG1	ENSP00000493900	ortholog_one2one	934.236	934.236	1
1	8584764	8586816	intronic	ENSMUSG00000025909	2053	-0.32	ENSG00000147481	SNTG1	ENSP00000493900	ortholog_one2one	934.236	934.236	1
1	8586904	8596903	exonic	ENSMUSG00000025909	10000	-0.355	ENSG00000147481	SNTG1	ENSP00000493900	ortholog_one2one	934.236	934.236	1
1	8598046	8605178	intronic	ENSMUSG00000025909	7133	-0.289	ENSG00000147481	SNTG1	ENSP00000493900	ortholog_one2one	934.236	934.236	1
1	8605180	8606385	intronic	ENSMUSG00000025909	1206	-0.303	ENSG00000147481	SNTG1	ENSP00000493900	ortholog_one2one	934.236	934.236	1
1	8606874	8609011	exonic	ENSMUSG00000025909	2138	-0.416	ENSG00000147481	SNTG1	ENSP00000493900	ortholog_one2one	934.236	934.236	1
1	8609749	8613081	intronic	ENSMUSG00000025909	3333	-0.407	ENSG00000147481	SNTG1	ENSP00000493900	ortholog_one2one	934.236	934.236	1
1	8614017	8616023	intronic	ENSMUSG00000025909	2007	-0.674	ENSG00000147481	SNTG1	ENSP00000493900	ortholog_one2one	934.236	934.236	1
1	8616148	8620766	intronic	ENSMUSG00000025909	4619	-0.22	ENSG00000147481	SNTG1	ENSP00000493900	ortholog_one2one	934.236	934.236	1
1	8620767	8621803	intronic	ENSMUSG00000025909	1037	-0.02	ENSG00000147481	SNTG1	ENSP00000493900	ortholog_one2one	934.236	934.236	1
1	8621804	8622996	intronic	ENSMUSG00000025909	1193	-0.24	ENSG00000147481	SNTG1	ENSP00000493900	ortholog_one2one	934.236	934.236	1
1	8622997	8624221	intronic	ENSMUSG00000025909	1225	0.181	ENSG00000147481	SNTG1	ENSP00000493900	ortholog_one2one	934.236	934.236	1
1	8625552	8630688	intronic	ENSMUSG00000025909	5137	-0.2	ENSG00000147481	SNTG1	ENSP00000493900	ortholog_one2one	934.236	934.236	1
1	8630689	8632641	intronic	ENSMUSG00000025909	1953	-0.871	ENSG00000147481	SNTG1	ENSP00000493900	ortholog_one2one	934.236	934.236	1
1	8632642	8634568	intronic	ENSMUSG00000025909	1927	-0.394	ENSG00000147481	SNTG1	ENSP00000493900	ortholog_one2one	934.236	934.236	1
1	8635088	8637089	intronic	ENSMUSG00000025909	2002	-0.138	ENSG00000147481	SNTG1	ENSP00000493900	ortholog_one2one	934.236	934.236	1
1	8637204	8639936	intronic	ENSMUSG00000025909	2733	-0.078	ENSG00000147481	SNTG1	ENSP00000493900	ortholog_one2one	934.236	934.236	1
1	8639937	8640975	intronic	ENSMUSG00000025909	1039	0.189	ENSG00000147481	SNTG1	ENSP00000493900	ortholog_one2one	934.236	934.236	1
1	8641446	8643001	intronic	ENSMUSG00000025909	1556	0.145	ENSG00000147481	SNTG1	ENSP00000493900	ortholog_one2one	934.236	934.236	1
1	8643777	8644959	intronic	ENSMUSG00000025909	1183	-0.537	ENSG00000147481	SNTG1	ENSP00000493900	ortholog_one2one	934.236	934.236	1
1	8645818	8654989	intronic	ENSMUSG00000025909	9172	-0.31	ENSG00000147481	SNTG1	ENSP00000493900	ortholog_one2one	934.236	934.236	1
1	8655000	8664999	intronic	ENSMUSG00000025909	10000	-0.208	ENSG00000147481	SNTG1	ENSP00000493900	ortholog_one2one	934.236	934.236	1
1	8665000	8674999	intronic	ENSMUSG00000025909	10000	-0.322	ENSG00000147481	SNTG1	ENSP00000493900	ortholog_one2one	934.236	934.236	1
1	8675000	8678387	exonic	ENSMUSG00000025909	3388	-0.437	ENSG00000147481	SNTG1	ENSP00000493900	ortholog_one2one	934.236	934.236	1
1	8678764	8683883	exonic	ENSMUSG00000025909	5120	-0.29	ENSG00000147481	SNTG1	ENSP00000493900	ortholog_one2one	934.236	934.236	1
1	8684381	8694380	intronic	ENSMUSG00000025909	10000	-0.142	ENSG00000147481	SNTG1	ENSP00000493900	ortholog_one2one	934.236	934.236	1
1	8695372	8703315	intronic	ENSMUSG00000025909	7944	-0.287	ENSG00000147481	SNTG1	ENSP00000493900	ortholog_one2one	934.236	934.236	1
1	8703741	8713740	intronic	ENSMUSG00000025909	10000	-0.249	ENSG00000147481	SNTG1	ENSP00000493900	ortholog_one2one	934.236	934.236	1
1	8715290	8720910	intronic	ENSMUSG00000025909	5621	-0.222	ENSG00000147481	SNTG1	ENSP00000493900	ortholog_one2one	934.236	934.236	1
1	8720967	8723662	intronic	ENSMUSG00000025909	2696	-0.122	ENSG00000147481	SNTG1	ENSP00000493900	ortholog_one2one	934.236	934.236	1
1	8723833	8730185	intronic	ENSMUSG00000025909	6353	-0.525	ENSG00000147481	SNTG1	ENSP00000493900	ortholog_one2one	934.236	934.236	1
1	8730562	8733611	intronic	ENSMUSG00000025909	3050	-0.08	ENSG00000147481	SNTG1	ENSP00000493900	ortholog_one2one	934.236	934.236	1
1	8733921	8737281	intronic	ENSMUSG00000025909	3361	-0.636	ENSG00000147481	SNTG1	ENSP00000493900	ortholog_one2one	934.236	934.236	1
1	8737335	8745469	intronic	ENSMUSG00000025909	8135	-0.294	ENSG00000147481	SNTG1	ENSP00000493900	ortholog_one2one	934.236	934.236	1
1	8745689	8746932	intronic	ENSMUSG00000025909	1244	-0.174	ENSG00000147481	SNTG1	ENSP00000493900	ortholog_one2one	934.236	934.236	1
1	8746933	8748916	intronic	ENSMUSG00000025909	1984	-0.335	ENSG00000147481	SNTG1	ENSP00000493900	ortholog_one2one	934.236	934.236	1
1	8750682	8752525	intronic	ENSMUSG00000025909	1844	-0.24	ENSG00000147481	SNTG1	ENSP00000493900	ortholog_one2one	934.236	934.236	1
1	8752861	8754139	intronic	ENSMUSG00000025909	1279	-0.223	ENSG00000147481	SNTG1	ENSP00000493900	ortholog_one2one	934.236	934.236	1
1	8754412	8763088	intronic	ENSMUSG00000025909	8677	-0.261	ENSG00000147481	SNTG1	ENSP00000493900	ortholog_one2one	934.236	934.236	1
1	8763659	8764783	intronic	ENSMUSG00000025909	1125	-0.572	ENSG00000147481	SNTG1	ENSP00000493900	ortholog_one2one	934.236	934.236	1
1	8764890	8774889	intronic	ENSMUSG00000025909	10000	-0.396	ENSG00000147481	SNTG1	ENSP00000493900	ortholog_one2one	934.236	934.236	1
1	8775658	8778823	intronic	ENSMUSG00000025909	3166	-0.024	ENSG00000147481	SNTG1	ENSP00000493900	ortholog_one2one	934.236	934.236	1
1	8779129	8781637	intronic	ENSMUSG00000025909	2509	-0.264	ENSG00000147481	SNTG1	ENSP00000493900	ortholog_one2one	934.236	934.236	1
1	8781638	8784328	exonic	ENSMUSG00000025909	2691	-0.632	ENSG00000147481	SNTG1	ENSP00000493900	ortholog_one2one	934.236	934.236	1
1	8784329	8792598	intronic	ENSMUSG00000025909	8270	-0.024	ENSG00000147481	SNTG1	ENSP00000493900	ortholog_one2one	934.236	934.236	1
1	8793197	8794769	intronic	ENSMUSG00000025909	1573	-0.128	ENSG00000147481	SNTG1	ENSP00000493900	ortholog_one2one	934.236	934.236	1
1	8794845	8804844	exonic	ENSMUSG00000025909	10000	-0.337	ENSG00000147481	SNTG1	ENSP00000493900	ortholog_one2one	934.236	934.236	1
1	8805525	8815524	intronic	ENSMUSG00000025909	10000	-0.372	ENSG00000147481	SNTG1	ENSP00000493900	ortholog_one2one	934.236	934.236	1
1	8815525	8819473	intronic	ENSMUSG00000025909	3949	-0.255	ENSG00000147481	SNTG1	ENSP00000493900	ortholog_one2one	934.236	934.236	1
1	8820818	8823148	intronic	ENSMUSG00000025909	2331	0.049	ENSG00000147481	SNTG1	ENSP00000493900	ortholog_one2one	934.236	934.236	1
1	8823149	8824376	intronic	ENSMUSG00000025909	1228	-0.593	ENSG00000147481	SNTG1	ENSP00000493900	ortholog_one2one	934.236	934.236	1
1	8824377	8826217	intronic	ENSMUSG00000025909	1841	-0.217	ENSG00000147481	SNTG1	ENSP00000493900	ortholog_one2one	934.236	934.236	1
1	8826218	8827459	intronic	ENSMUSG00000025909	1242	-0.788	ENSG00000147481	SNTG1	ENSP00000493900	ortholog_one2one	934.236	934.236	1
1	8827460	8829339	intronic	ENSMUSG00000025909	1880	-0.29	ENSG00000147481	SNTG1	ENSP00000493900	ortholog_one2one	934.236	934.236	1
1	8830305	8834078	intronic	ENSMUSG00000025909	3774	-0.131	ENSG00000147481	SNTG1	ENSP00000493900	ortholog_one2one	934.236	934.236	1
1	8834976	8836784	intronic	ENSMUSG00000025909	1809	-0.279	ENSG00000147481	SNTG1	ENSP00000493900	ortholog_one2one	934.236	934.236	1
1	8837023	8840437	intronic	ENSMUSG00000025909	3415	-0.335	ENSG00000147481	SNTG1	ENSP00000493900	ortholog_one2one	934.236	934.236	1
1	8840770	8848174	intronic	ENSMUSG00000025909	7405	-0.348	ENSG00000147481	SNTG1	ENSP00000493900	ortholog_one2one	934.236	934.236	1
1	8848458	8852649	intronic	ENSMUSG00000025909	4192	-0.227	ENSG00000147481	SNTG1	ENSP00000493900	ortholog_one2one	934.236	934.236	1
1	8853590	8859530	intronic	ENSMUSG00000025909	5941	-0.195	ENSG00000147481	SNTG1	ENSP00000493900	ortholog_one2one	934.236	934.236	1
1	8860762	8870761	intronic	ENSMUSG00000025909	10000	-0.337	ENSG00000147481	SNTG1	ENSP00000493900	ortholog_one2one	934.236	934.236	1
1	8871433	8881432	intronic	ENSMUSG00000025909	10000	-0.249	ENSG00000147481	SNTG1	ENSP00000493900	ortholog_one2one	934.236	934.236	1
1	8882123	8886376	splicing	ENSMUSG00000025909	4254	-0.572	ENSG00000147481	SNTG1	ENSP00000493900	ortholog_one2one	934.236	934.236	1
1	8886377	8896376	intronic	ENSMUSG00000025909	10000	-0.186	ENSG00000147481	SNTG1	ENSP00000493900	ortholog_one2one	934.236	934.236	1
1	8896996	8901973	intronic	ENSMUSG00000025909	4978	-0.241	ENSG00000147481	SNTG1	ENSP00000493900	ortholog_one2one	934.236	934.236	1
1	8902045	8904427	intronic	ENSMUSG00000025909	2383	-0.141	ENSG00000147481	SNTG1	ENSP00000493900	ortholog_one2one	934.236	934.236	1
1	8904583	8909696	intronic	ENSMUSG00000025909	5114	-0.32	ENSG00000147481	SNTG1	ENSP00000493900	ortholog_one2one	934.236	934.236	1
1	8910891	8920890	intronic	ENSMUSG00000025909	10000	-0.338	ENSG00000147481	SNTG1	ENSP00000493900	ortholog_one2one	934.236	934.236	1
1	8920891	8924802	intronic	ENSMUSG00000025909	3912	-0.779	ENSG00000147481	SNTG1	ENSP00000493900	ortholog_one2one	934.236	934.236	1
1	8924836	8934835	intronic	ENSMUSG00000025909	10000	-0.264	ENSG00000147481	SNTG1	ENSP00000493900	ortholog_one2one	934.236	934.236	1
1	8934836	8936024	intronic	ENSMUSG00000025909	1189	-0.723	ENSG00000147481	SNTG1	ENSP00000493900	ortholog_one2one	934.236	934.236	1
1	8936233	8942338	intronic	ENSMUSG00000025909	6106	0.028	ENSG00000147481	SNTG1	ENSP00000493900	ortholog_one2one	934.236	934.236	1
1	8942339	8943382	intronic	ENSMUSG00000025909	1044	-0.896	ENSG00000147481	SNTG1	ENSP00000493900	ortholog_one2one	934.236	934.236	1
1	8943383	8944709	intronic	ENSMUSG00000025909	1327	-0.25	ENSG00000147481	SNTG1	ENSP00000493900	ortholog_one2one	934.236	934.236	1
1	8944899	8954898	intronic	ENSMUSG00000025909	10000	-0.394	ENSG00000147481	SNTG1	ENSP00000493900	ortholog_one2one	934.236	934.236	1
1	8954899	8956623	intronic	ENSMUSG00000025909	1725	-0.527	ENSG00000147481	SNTG1	ENSP00000493900	ortholog_one2one	934.236	934.236	1
1	8957742	8959805	intronic	ENSMUSG00000025909	2064	-0.289	ENSG00000147481	SNTG1	ENSP00000493900	ortholog_one2one	934.236	934.236	1
1	8960683	8961907	intronic	ENSMUSG00000025909	1225	0.024	ENSG00000147481	SNTG1	ENSP00000493900	ortholog_one2one	934.236	934.236	1
1	8961908	8963005	intronic	ENSMUSG00000025909	1098	-0.003	ENSG00000147481	SNTG1	ENSP00000493900	ortholog_one2one	934.236	934.236	1
1	8963006	8964015	intronic	ENSMUSG00000025909	1010	0.349	ENSG00000147481	SNTG1	ENSP00000493900	ortholog_one2one	934.236	934.236	1
1	8964264	8967824	intronic	ENSMUSG00000025909	3561	-0.126	ENSG00000147481	SNTG1	ENSP00000493900	ortholog_one2one	934.236	934.236	1
1	8969464	8973471	intronic	ENSMUSG00000025909	4008	-0.313	ENSG00000147481	SNTG1	ENSP00000493900	ortholog_one2one	934.236	934.236	1
1	8973473	8983472	intronic	ENSMUSG00000025909	10000	-0.268	ENSG00000147481	SNTG1	ENSP00000493900	ortholog_one2one	934.236	934.236	1
1	8983473	8985482	intronic	ENSMUSG00000025909	2010	-0.163	ENSG00000147481	SNTG1	ENSP00000493900	ortholog_one2one	934.236	934.236	1
1	8986170	8987624	intronic	ENSMUSG00000025909	1455	-0.095	ENSG00000147481	SNTG1	ENSP00000493900	ortholog_one2one	934.236	934.236	1
1	8989119	8995144	intronic	ENSMUSG00000025909	6026	-0.359	ENSG00000147481	SNTG1	ENSP00000493900	ortholog_one2one	934.236	934.236	1
1	8995146	9003247	splicing	ENSMUSG00000025909	8102	-0.211	ENSG00000147481	SNTG1	ENSP00000493900	ortholog_one2one	934.236	934.236	1
1	9003248	9004854	intronic	ENSMUSG00000025909	1607	-0.742	ENSG00000147481	SNTG1	ENSP00000493900	ortholog_one2one	934.236	934.236	1
1	9004855	9006984	intronic	ENSMUSG00000025909	2130	-0.115	ENSG00000147481	SNTG1	ENSP00000493900	ortholog_one2one	934.236	934.236	1
1	9007373	9010780	intronic	ENSMUSG00000025909	3408	-0.373	ENSG00000147481	SNTG1	ENSP00000493900	ortholog_one2one	934.236	934.236	1
1	9010841	9020840	intronic	ENSMUSG00000025909	10000	-0.39	ENSG00000147481	SNTG1	ENSP00000493900	ortholog_one2one	934.236	934.236	1
1	9020841	9029196	intronic	ENSMUSG00000025909	8356	-0.347	ENSG00000147481	SNTG1	ENSP00000493900	ortholog_one2one	934.236	934.236	1
1	9029198	9030362	intronic	ENSMUSG00000025909	1165	-0.214	ENSG00000147481	SNTG1	ENSP00000493900	ortholog_one2one	934.236	934.236	1
1	9030986	9032240	intronic	ENSMUSG00000025909	1255	-0.356	ENSG00000147481	SNTG1	ENSP00000493900	ortholog_one2one	934.236	934.236	1
1	9032651	9042650	intronic	ENSMUSG00000025909	10000	-0.298	ENSG00000147481	SNTG1	ENSP00000493900	ortholog_one2one	934.236	934.236	1
1	9042651	9043803	intronic	ENSMUSG00000025909	1153	-0.161	ENSG00000147481	SNTG1	ENSP00000493900	ortholog_one2one	934.236	934.236	1
1	9043813	9052678	intronic	ENSMUSG00000025909	8866	-0.115	ENSG00000147481	SNTG1	ENSP00000493900	ortholog_one2one	934.236	934.236	1
1	9053039	9055702	intronic	ENSMUSG00000025909	2664	-0.209	ENSG00000147481	SNTG1	ENSP00000493900	ortholog_one2one	934.236	934.236	1
1	9056202	9058318	intronic	ENSMUSG00000025909	2117	-0.31	ENSG00000147481	SNTG1	ENSP00000493900	ortholog_one2one	934.236	934.236	1
1	9059250	9065807	intronic	ENSMUSG00000025909	6558	-0.333	ENSG00000147481	SNTG1	ENSP00000493900	ortholog_one2one	934.236	934.236	1
1	9065857	9075856	intronic	ENSMUSG00000025909	10000	-0.201	ENSG00000147481	SNTG1	ENSP00000493900	ortholog_one2one	934.236	934.236	1
1	9075857	9081012	intronic	ENSMUSG00000025909	5156	-0.482	ENSG00000147481	SNTG1	ENSP00000493900	ortholog_one2one	934.236	934.236	1
1	9082248	9084754	intronic	ENSMUSG00000025909	2507	-0.076	ENSG00000147481	SNTG1	ENSP00000493900	ortholog_one2one	934.236	934.236	1
1	9084755	9086030	intronic	ENSMUSG00000025909	1276	-0.405	ENSG00000147481	SNTG1	ENSP00000493900	ortholog_one2one	934.236	934.236	1
1	9086031	9087835	intronic	ENSMUSG00000025909	1805	-0.349	ENSG00000147481	SNTG1	ENSP00000493900	ortholog_one2one	934.236	934.236	1
1	9088685	9090246	intronic	ENSMUSG00000025909	1562	-0.057	ENSG00000147481	SNTG1	ENSP00000493900	ortholog_one2one	934.236	934.236	1
1	9091125	9097573	intronic	ENSMUSG00000025909	6449	-0.223	ENSG00000147481	SNTG1	ENSP00000493900	ortholog_one2one	934.236	934.236	1
1	9097746	9102292	intronic	ENSMUSG00000025909	4547	-0.263	ENSG00000147481	SNTG1	ENSP00000493900	ortholog_one2one	934.236	934.236	1
1	9102429	9112428	intronic	ENSMUSG00000025909	10000	-0.319	ENSG00000147481	SNTG1	ENSP00000493900	ortholog_one2one	934.236	934.236	1
1	9112429	9116129	intronic	ENSMUSG00000025909	3701	-0.482	ENSG00000147481	SNTG1	ENSP00000493900	ortholog_one2one	934.236	934.236	1
1	9116130	9117784	intronic	ENSMUSG00000025909	1655	-0.112	ENSG00000147481	SNTG1	ENSP00000493900	ortholog_one2one	934.236	934.236	1
1	9118171	9128170	intronic	ENSMUSG00000025909	10000	-0.259	ENSG00000147481	SNTG1	ENSP00000493900	ortholog_one2one	934.236	934.236	1
1	9128171	9138170	intronic	ENSMUSG00000025909	10000	-0.307	ENSG00000147481	SNTG1	ENSP00000493900	ortholog_one2one	934.236	934.236	1
1	9138171	9141126	intronic	ENSMUSG00000025909	2956	-0.402	ENSG00000147481	SNTG1	ENSP00000493900	ortholog_one2one	934.236	934.236	1
1	9142683	9144681	intronic	ENSMUSG00000025909	1999	-0.331	ENSG00000147481	SNTG1	ENSP00000493900	ortholog_one2one	934.236	934.236	1
1	9145813	9146992	intronic	ENSMUSG00000025909	1180	-0.401	ENSG00000147481	SNTG1	ENSP00000493900	ortholog_one2one	934.236	934.236	1
1	9147424	9148811	intronic	ENSMUSG00000025909	1388	-0.469	ENSG00000147481	SNTG1	ENSP00000493900	ortholog_one2one	934.236	934.236	1
1	9148971	9158970	intronic	ENSMUSG00000025909	10000	-0.618	ENSG00000147481	SNTG1	ENSP00000493900	ortholog_one2one	934.236	934.236	1
1	9158971	9160151	intronic	ENSMUSG00000025909	1181	-0.707	ENSG00000147481	SNTG1	ENSP00000493900	ortholog_one2one	934.236	934.236	1
1	9160152	9162727	intronic	ENSMUSG00000025909	2576	-0.169	ENSG00000147481	SNTG1	ENSP00000493900	ortholog_one2one	934.236	934.236	1
1	9162728	9164274	intronic	ENSMUSG00000025909	1547	-0.455	ENSG00000147481	SNTG1	ENSP00000493900	ortholog_one2one	934.236	934.236	1
1	9164275	9166826	intronic	ENSMUSG00000025909	2552	-0.41	ENSG00000147481	SNTG1	ENSP00000493900	ortholog_one2one	934.236	934.236	1
1	9166836	9176835	intronic	ENSMUSG00000025909	10000	-0.26	ENSG00000147481	SNTG1	ENSP00000493900	ortholog_one2one	934.236	934.236	1
1	9176836	9186835	intronic	ENSMUSG00000025909	10000	-0.206	ENSG00000147481	SNTG1	ENSP00000493900	ortholog_one2one	934.236	934.236	1
1	9186836	9188712	intronic	ENSMUSG00000025909	1877	0.182	ENSG00000147481	SNTG1	ENSP00000493900	ortholog_one2one	934.236	934.236	1
1	9189326	9192419	intronic	ENSMUSG00000025909	3094	-0.437	ENSG00000147481	SNTG1	ENSP00000493900	ortholog_one2one	934.236	934.236	1
1	9192420	9196696	intronic	ENSMUSG00000025909	4277	-0.087	ENSG00000147481	SNTG1	ENSP00000493900	ortholog_one2one	934.236	934.236	1
1	9197098	9198766	intronic	ENSMUSG00000025909	1669	-0.114	ENSG00000147481	SNTG1	ENSP00000493900	ortholog_one2one	934.236	934.236	1
1	9199180	9201880	intronic	ENSMUSG00000025909	2701	-0.071	ENSG00000147481	SNTG1	ENSP00000493900	ortholog_one2one	934.236	934.236	1
1	9202347	9204687	splicing	ENSMUSG00000025909	2341	-0.393	ENSG00000147481	SNTG1	ENSP00000493900	ortholog_one2one	934.236	934.236	1
1	9204929	9214928	intronic	ENSMUSG00000025909	10000	-0.268	ENSG00000147481	SNTG1	ENSP00000493900	ortholog_one2one	934.236	934.236	1
1	9214929	9224928	intronic	ENSMUSG00000025909	10000	-0.444	ENSG00000147481	SNTG1	ENSP00000493900	ortholog_one2one	934.236	934.236	1
1	9224929	9229519	intronic	ENSMUSG00000025909	4591	-0.309	ENSG00000147481	SNTG1	ENSP00000493900	ortholog_one2one	934.236	934.236	1
1	9229527	9239526	intronic	ENSMUSG00000025909	10000	-0.173	ENSG00000147481	SNTG1	ENSP00000493900	ortholog_one2one	934.236	934.236	1
1	9240605	9241837	intronic	ENSMUSG00000025909	1233	0.396	ENSG00000147481	SNTG1	ENSP00000493900	ortholog_one2one	934.236	934.236	1
1	9241838	9243768	intronic	ENSMUSG00000025909	1931	-0.35	ENSG00000147481	SNTG1	ENSP00000493900	ortholog_one2one	934.236	934.236	1
1	9245259	9246503	intronic	ENSMUSG00000025909	1245	0.052	ENSG00000147481	SNTG1	ENSP00000493900	ortholog_one2one	934.236	934.236	1
1	9247133	9248600	intronic	ENSMUSG00000025909	1468	-0.417	ENSG00000147481	SNTG1	ENSP00000493900	ortholog_one2one	934.236	934.236	1
1	9248863	9250434	intronic	ENSMUSG00000025909	1572	-0.492	ENSG00000147481	SNTG1	ENSP00000493900	ortholog_one2one	934.236	934.236	1
1	9250571	9251580	intronic	ENSMUSG00000025909	1010	-0.201	ENSG00000147481	SNTG1	ENSP00000493900	ortholog_one2one	934.236	934.236	1
1	9252281	9254438	intronic	ENSMUSG00000025909	2158	-0.118	ENSG00000147481	SNTG1	ENSP00000493900	ortholog_one2one	934.236	934.236	1
1	9254674	9264673	intronic	ENSMUSG00000025909	10000	-0.305	ENSG00000147481	SNTG1	ENSP00000493900	ortholog_one2one	934.236	934.236	1
1	9264674	9269652	intronic	ENSMUSG00000025909	4979	-0.343	ENSG00000147481	SNTG1	ENSP00000493900	ortholog_one2one	934.236	934.236	1
1	9270480	9280479	intronic	ENSMUSG00000025909	10000	-0.656	ENSG00000147481	SNTG1	ENSP00000493900	ortholog_one2one	934.236	934.236	1
1	9280480	9281920	intronic	ENSMUSG00000025909	1441	-0.188	ENSG00000147481	SNTG1	ENSP00000493900	ortholog_one2one	934.236	934.236	1
1	9282154	9286303	intronic	ENSMUSG00000025909	4150	-0.275	ENSG00000147481	SNTG1	ENSP00000493900	ortholog_one2one	934.236	934.236	1
1	9286346	9296345	intronic	ENSMUSG00000025909	10000	-0.309	ENSG00000147481	SNTG1	ENSP00000493900	ortholog_one2one	934.236	934.236	1
1	9296346	9299305	UTR5	ENSMUSG00000025909	2960	-0.081	ENSG00000147481	SNTG1	ENSP00000493900	ortholog_one2one	934.236	934.236	1
1	9300220	9302200	upstream	ENSMUSG00000025909	1981	-0.236	ENSG00000147481	SNTG1	ENSP00000493900	ortholog_one2one	934.236	934.236	1
1	9538310	9548309	exonic	ENSMUSG00000025911	10000	0.054	ENSG00000147576	ADHFE1	ENSP00000379865	ortholog_one2many	894.624	890.792	1
1	9538310	9548309	exonic	ENSMUSG00000025911	10000	0.054	ENSG00000285791	AC009879.3	ENSP00000497007	ortholog_one2many	47.957	87.451	0
1	9538310	9548309	exonic	ENSMUSG00000025911	10000	0.054	ENSG00000285655	AC009879.2	ENSP00000428055	ortholog_one2many	165.591	87.5	0
1	9538310	9548309	exonic	ENSMUSG00000061024	10000	0.054	ENSG00000179041	RRS1	ENSP00000322396	ortholog_one2one	893.151	893.151	1
1	9548310	9554650	exonic	ENSMUSG00000025911	6341	0.172	ENSG00000147576	ADHFE1	ENSP00000379865	ortholog_one2many	894.624	890.792	1
1	9548310	9554650	exonic	ENSMUSG00000025911	6341	0.172	ENSG00000285791	AC009879.3	ENSP00000497007	ortholog_one2many	47.957	87.451	0
1	9548310	9554650	exonic	ENSMUSG00000025911	6341	0.172	ENSG00000285655	AC009879.2	ENSP00000428055	ortholog_one2many	165.591	87.5	0
1	9555750	9556917	intronic	ENSMUSG00000025911	1168	0.497	ENSG00000147576	ADHFE1	ENSP00000379865	ortholog_one2many	894.624	890.792	1
1	9555750	9556917	intronic	ENSMUSG00000025911	1168	0.497	ENSG00000285791	AC009879.3	ENSP00000497007	ortholog_one2many	47.957	87.451	0
1	9555750	9556917	intronic	ENSMUSG00000025911	1168	0.497	ENSG00000285655	AC009879.2	ENSP00000428055	ortholog_one2many	165.591	87.5	0
1	9556918	9558078	exonic	ENSMUSG00000025911	1161	0.011	ENSG00000147576	ADHFE1	ENSP00000379865	ortholog_one2many	894.624	890.792	1
1	9556918	9558078	exonic	ENSMUSG00000025911	1161	0.011	ENSG00000285791	AC009879.3	ENSP00000497007	ortholog_one2many	47.957	87.451	0
1	9556918	9558078	exonic	ENSMUSG00000025911	1161	0.011	ENSG00000285655	AC009879.2	ENSP00000428055	ortholog_one2many	165.591	87.5	0
1	9558566	9560614	exonic	ENSMUSG00000025911	2049	-0.063	ENSG00000147576	ADHFE1	ENSP00000379865	ortholog_one2many	894.624	890.792	1
1	9558566	9560614	exonic	ENSMUSG00000025911	2049	-0.063	ENSG00000285791	AC009879.3	ENSP00000497007	ortholog_one2many	47.957	87.451	0
1	9558566	9560614	exonic	ENSMUSG00000025911	2049	-0.063	ENSG00000285655	AC009879.2	ENSP00000428055	ortholog_one2many	165.591	87.5	0
1	9560615	9562029	intronic	ENSMUSG00000025911	1415	0.301	ENSG00000147576	ADHFE1	ENSP00000379865	ortholog_one2many	894.624	890.792	1
1	9560615	9562029	intronic	ENSMUSG00000025911	1415	0.301	ENSG00000285791	AC009879.3	ENSP00000497007	ortholog_one2many	47.957	87.451	0
1	9560615	9562029	intronic	ENSMUSG00000025911	1415	0.301	ENSG00000285655	AC009879.2	ENSP00000428055	ortholog_one2many	165.591	87.5	0
1	9562313	9567389	exonic	ENSMUSG00000025911	5077	0.115	ENSG00000147576	ADHFE1	ENSP00000379865	ortholog_one2many	894.624	890.792	1
1	9562313	9567389	exonic	ENSMUSG00000025911	5077	0.115	ENSG00000285791	AC009879.3	ENSP00000497007	ortholog_one2many	47.957	87.451	0
1	9562313	9567389	exonic	ENSMUSG00000025911	5077	0.115	ENSG00000285655	AC009879.2	ENSP00000428055	ortholog_one2many	165.591	87.5	0
1	9567808	9572513	intronic	ENSMUSG00000025911	4706	0.047	ENSG00000147576	ADHFE1	ENSP00000379865	ortholog_one2many	894.624	890.792	1
1	9567808	9572513	intronic	ENSMUSG00000025911	4706	0.047	ENSG00000285791	AC009879.3	ENSP00000497007	ortholog_one2many	47.957	87.451	0
1	9567808	9572513	intronic	ENSMUSG00000025911	4706	0.047	ENSG00000285655	AC009879.2	ENSP00000428055	ortholog_one2many	165.591	87.5	0
1	9572826	9575283	intronic	ENSMUSG00000025911	2458	0.066	ENSG00000147576	ADHFE1	ENSP00000379865	ortholog_one2many	894.624	890.792	1
1	9572826	9575283	intronic	ENSMUSG00000025911	2458	0.066	ENSG00000285791	AC009879.3	ENSP00000497007	ortholog_one2many	47.957	87.451	0
1	9572826	9575283	intronic	ENSMUSG00000025911	2458	0.066	ENSG00000285655	AC009879.2	ENSP00000428055	ortholog_one2many	165.591	87.5	0
1	9575290	9578495	exonic	ENSMUSG00000025911	3206	-0.066	ENSG00000147576	ADHFE1	ENSP00000379865	ortholog_one2many	894.624	890.792	1
1	9575290	9578495	exonic	ENSMUSG00000025911	3206	-0.066	ENSG00000285791	AC009879.3	ENSP00000497007	ortholog_one2many	47.957	87.451	0
1	9575290	9578495	exonic	ENSMUSG00000025911	3206	-0.066	ENSG00000285655	AC009879.2	ENSP00000428055	ortholog_one2many	165.591	87.5	0
1	9578801	9581615	UTR3	ENSMUSG00000025911	2815	-0.127	ENSG00000147576	ADHFE1	ENSP00000379865	ortholog_one2many	894.624	890.792	1
1	9578801	9581615	UTR3	ENSMUSG00000025911	2815	-0.127	ENSG00000285791	AC009879.3	ENSP00000497007	ortholog_one2many	47.957	87.451	0
1	9578801	9581615	UTR3	ENSMUSG00000025911	2815	-0.127	ENSG00000285655	AC009879.2	ENSP00000428055	ortholog_one2many	165.591	87.5	0
1	9592644	9602643	exonic	ENSMUSG00000067879	10000	-0.074	ENSG00000169085	VXN	ENSP00000302260	ortholog_one2one	821.256	821.256	1
1	9602644	9605453	intronic	ENSMUSG00000067879	2810	0.028	ENSG00000169085	VXN	ENSP00000302260	ortholog_one2one	821.256	821.256	1
1	9605872	9614758	exonic	ENSMUSG00000067879	8887	-0.01	ENSG00000169085	VXN	ENSP00000302260	ortholog_one2one	821.256	821.256	1
1	9615051	9618340	intronic	ENSMUSG00000067879	3290	-0.125	ENSG00000169085	VXN	ENSP00000302260	ortholog_one2one	821.256	821.256	1
1	9618597	9628596	exonic	ENSMUSG00000067879	10000	0.182	ENSG00000169085	VXN	ENSP00000302260	ortholog_one2one	821.256	821.256	1
1	9657864	9667863	UTR3	ENSMUSG00000025912	10000	-0.059	ENSG00000185697	MYBL1	ENSP00000429633	ortholog_one2one	925.433	924.202	1
1	9667864	9677863	exonic	ENSMUSG00000025912	10000	-0.269	ENSG00000185697	MYBL1	ENSP00000429633	ortholog_one2one	925.433	924.202	1
1	9677864	9679199	exonic	ENSMUSG00000025912	1336	-0.572	ENSG00000185697	MYBL1	ENSP00000429633	ortholog_one2one	925.433	924.202	1
1	9679579	9689578	exonic	ENSMUSG00000025912	10000	-0.237	ENSG00000185697	MYBL1	ENSP00000429633	ortholog_one2one	925.433	924.202	1
1	9689579	9694490	exonic	ENSMUSG00000025912	4912	-0.393	ENSG00000185697	MYBL1	ENSP00000429633	ortholog_one2one	925.433	924.202	1
1	9694670	9697864	intronic	ENSMUSG00000025912	3195	-0.448	ENSG00000185697	MYBL1	ENSP00000429633	ortholog_one2one	925.433	924.202	1
1	9698192	9699631	exonic	ENSMUSG00000025912	1440	-0.568	ENSG00000185697	MYBL1	ENSP00000429633	ortholog_one2one	925.433	924.202	1
1	9700471	9710470	upstream	ENSMUSG00000025912	10000	-0.083	ENSG00000185697	MYBL1	ENSP00000429633	ortholog_one2one	925.433	924.202	1
1	9718856	9721133	UTR3	ENSMUSG00000045210	2278	-0.199	ENSG00000175073	VCPIP1	ENSP00000309031	ortholog_one2one	955.738	954.174	1
1	9721472	9731471	exonic	ENSMUSG00000045210	10000	-0.107	ENSG00000175073	VCPIP1	ENSP00000309031	ortholog_one2one	955.738	954.174	1
1	9732990	9736007	intronic	ENSMUSG00000045210	3018	-0.366	ENSG00000175073	VCPIP1	ENSP00000309031	ortholog_one2one	955.738	954.174	1
1	9736778	9746777	exonic	ENSMUSG00000045210	10000	-0.278	ENSG00000175073	VCPIP1	ENSP00000309031	ortholog_one2one	955.738	954.174	1
1	9746778	9748071	exonic	ENSMUSG00000045210	1294	0.29	ENSG00000175073	VCPIP1	ENSP00000309031	ortholog_one2one	955.738	954.174	1
1	9748653	9756498	upstream	ENSMUSG00000045210	7846	-0.135	ENSG00000175073	VCPIP1	ENSP00000309031	ortholog_one2one	955.738	954.174	1
1	9796641	9798094	upstream	ENSMUSG00000025915	1454	-0.304	ENSG00000104205	SGK3	ENSP00000379842	ortholog_one2one	967.742	967.742	1
1	9798336	9802062	intronic	ENSMUSG00000025915	3727	0.011	ENSG00000104205	SGK3	ENSP00000379842	ortholog_one2one	967.742	967.742	1
1	9802174	9806970	intronic	ENSMUSG00000025915	4797	0.118	ENSG00000104205	SGK3	ENSP00000379842	ortholog_one2one	967.742	967.742	1
1	9807009	9809642	intronic	ENSMUSG00000025915	2634	0.172	ENSG00000104205	SGK3	ENSP00000379842	ortholog_one2one	967.742	967.742	1
1	9809899	9819898	intronic	ENSMUSG00000025915	10000	-0.125	ENSG00000104205	SGK3	ENSP00000379842	ortholog_one2one	967.742	967.742	1
1	9819899	9820917	intronic	ENSMUSG00000025915	1019	-0.096	ENSG00000104205	SGK3	ENSP00000379842	ortholog_one2one	967.742	967.742	1
1	9820927	9824897	intronic	ENSMUSG00000025915	3971	-0.061	ENSG00000104205	SGK3	ENSP00000379842	ortholog_one2one	967.742	967.742	1
1	9825069	9835068	splicing	ENSMUSG00000025915	10000	0.067	ENSG00000104205	SGK3	ENSP00000379842	ortholog_one2one	967.742	967.742	1
1	9835069	9842718	intronic	ENSMUSG00000025915	7650	-0.164	ENSG00000104205	SGK3	ENSP00000379842	ortholog_one2one	967.742	967.742	1
1	9842956	9852955	UTR5	ENSMUSG00000025915	10000	-0.043	ENSG00000104205	SGK3	ENSP00000379842	ortholog_one2one	967.742	967.742	1
1	9852956	9861000	intronic	ENSMUSG00000025915	8045	0.071	ENSG00000104205	SGK3	ENSP00000379842	ortholog_one2one	967.742	967.742	1
1	9861523	9862546	intronic	ENSMUSG00000025915	1024	0.215	ENSG00000104205	SGK3	ENSP00000379842	ortholog_one2one	967.742	967.742	1
1	9863465	9865668	exonic	ENSMUSG00000025915	2204	-0.165	ENSG00000104205	SGK3	ENSP00000379842	ortholog_one2one	967.742	967.742	1
1	9865669	9867366	intronic	ENSMUSG00000025915	1698	0.15	ENSG00000104205	SGK3	ENSP00000379842	ortholog_one2one	967.742	967.742	1
1	9868238	9870493	exonic	ENSMUSG00000025915	2256	-0.073	ENSG00000104205	SGK3	ENSP00000379842	ortholog_one2one	967.742	967.742	1
1	9870826	9874286	exonic	ENSMUSG00000025915	3461	-0.175	ENSG00000104205	SGK3	ENSP00000379842	ortholog_one2one	967.742	967.742	1
1	9874425	9879347	exonic	ENSMUSG00000025915	4923	-0.087	ENSG00000104205	SGK3	ENSP00000379842	ortholog_one2one	967.742	967.742	1
1	9879471	9889470	exonic	ENSMUSG00000025915	10000	-0.116	ENSG00000104205	SGK3	ENSP00000379842	ortholog_one2one	967.742	967.742	1
1	9889471	9897921	exonic	ENSMUSG00000025915	8451	0.04	ENSG00000104205	SGK3	ENSP00000379842	ortholog_one2one	967.742	967.742	1
1	9898119	9899831	exonic	ENSMUSG00000025915	1713	0.021	ENSG00000104205	SGK3	ENSP00000379842	ortholog_one2one	967.742	967.742	1
1	9900018	9902673	UTR3	ENSMUSG00000025915	2656	0.002	ENSG00000104205	SGK3	ENSP00000379842	ortholog_one2one	967.742	967.742	1
1	9905088	9911540	UTR5	ENSMUSG00000046101	6453	-0.032	ENSG00000178460	MCMDC2	ENSP00000413632	ortholog_one2one	854.626	854.626	1
1	9911595	9919650	exonic	ENSMUSG00000046101	8056	-0.205	ENSG00000178460	MCMDC2	ENSP00000413632	ortholog_one2one	854.626	854.626	1
1	9920125	9921334	exonic	ENSMUSG00000046101	1210	0.052	ENSG00000178460	MCMDC2	ENSP00000413632	ortholog_one2one	854.626	854.626	1
1	9921335	9924075	exonic	ENSMUSG00000046101	2741	0.087	ENSG00000178460	MCMDC2	ENSP00000413632	ortholog_one2one	854.626	854.626	1
1	9924895	9933824	exonic	ENSMUSG00000046101	8930	0.061	ENSG00000178460	MCMDC2	ENSP00000413632	ortholog_one2one	854.626	854.626	1
1	9934186	9941081	exonic	ENSMUSG00000046101	6896	-0.089	ENSG00000178460	MCMDC2	ENSP00000413632	ortholog_one2one	854.626	854.626	1
1	9941228	9951227	UTR3	ENSMUSG00000046101	10000	0.043	ENSG00000178460	MCMDC2	ENSP00000413632	ortholog_one2one	854.626	854.626	1
1	9954891	9960464	UTR3	ENSMUSG00000099032	5574	0.318	ENSG00000261787	TCF24	ENSP00000455444	ortholog_one2one	813.253	808.383	1
1	9961236	9964429	exonic	ENSMUSG00000099032	3194	-0.106	ENSG00000261787	TCF24	ENSP00000455444	ortholog_one2one	813.253	808.383	1
1	9964594	9966621	intronic	ENSMUSG00000099032	2028	-0.103	ENSG00000261787	TCF24	ENSP00000455444	ortholog_one2one	813.253	808.383	1
1	9967429	9971200	exonic	ENSMUSG00000025916	3772	-0.043	ENSG00000178125	PPP1R42	ENSP00000315035	ortholog_one2one	554.622	868.421	1
1	9967429	9971200	exonic	ENSMUSG00000099032	3772	-0.043	ENSG00000261787	TCF24	ENSP00000455444	ortholog_one2one	813.253	808.383	1
1	9971224	9976392	intronic	ENSMUSG00000025916	5169	-0.023	ENSG00000178125	PPP1R42	ENSP00000315035	ortholog_one2one	554.622	868.421	1
1	9976419	9980274	exonic	ENSMUSG00000025916	3856	0.105	ENSG00000178125	PPP1R42	ENSP00000315035	ortholog_one2one	554.622	868.421	1
1	9980474	9990473	exonic	ENSMUSG00000025916	10000	-0.103	ENSG00000178125	PPP1R42	ENSP00000315035	ortholog_one2one	554.622	868.421	1
1	9990474	9994386	intronic	ENSMUSG00000025916	3913	0.22	ENSG00000178125	PPP1R42	ENSP00000315035	ortholog_one2one	554.622	868.421	1
1	9994539	10002083	exonic	ENSMUSG00000025916	7545	0.087	ENSG00000178125	PPP1R42	ENSP00000315035	ortholog_one2one	554.622	868.421	1
1	10002223	10004688	exonic	ENSMUSG00000025916	2466	-0.051	ENSG00000178125	PPP1R42	ENSP00000315035	ortholog_one2one	554.622	868.421	1
1	10004789	10008520	intronic	ENSMUSG00000025916	3732	-0.095	ENSG00000178125	PPP1R42	ENSP00000315035	ortholog_one2one	554.622	868.421	1
1	10009945	10019617	upstream	ENSMUSG00000025916	9673	-0.169	ENSG00000178125	PPP1R42	ENSP00000315035	ortholog_one2one	554.622	868.421	1
1	10023628	10025572	exonic	ENSMUSG00000025917	1945	-0.058	ENSG00000121022	COPS5	ENSP00000350512	ortholog_one2one	994.012	994.012	1
1	10025933	10035932	exonic	ENSMUSG00000025917	10000	0.064	ENSG00000121022	COPS5	ENSP00000350512	ortholog_one2one	994.012	994.012	1
1	10035933	10039737	exonic	ENSMUSG00000025917	3805	-0.047	ENSG00000121022	COPS5	ENSP00000350512	ortholog_one2one	994.012	994.012	1
1	10040120	10041382	UTR5	ENSMUSG00000056763	1263	-0.222	ENSG00000104218	CSPP1	ENSP00000262210	ortholog_one2one	769.424	75.43	1
1	10041506	10048247	exonic	ENSMUSG00000056763	6742	-0.104	ENSG00000104218	CSPP1	ENSP00000262210	ortholog_one2one	769.424	75.43	1
1	10050292	10051533	intronic	ENSMUSG00000056763	1242	-0.022	ENSG00000104218	CSPP1	ENSP00000262210	ortholog_one2one	769.424	75.43	1
1	10052455	10062454	exonic	ENSMUSG00000056763	10000	-0.023	ENSG00000104218	CSPP1	ENSP00000262210	ortholog_one2one	769.424	75.43	1
1	10062455	10064581	exonic	ENSMUSG00000056763	2127	-0.312	ENSG00000104218	CSPP1	ENSP00000262210	ortholog_one2one	769.424	75.43	1
1	10065214	10068649	exonic	ENSMUSG00000056763	3436	-0.174	ENSG00000104218	CSPP1	ENSP00000262210	ortholog_one2one	769.424	75.43	1
1	10068813	10078812	exonic	ENSMUSG00000056763	10000	-0.001	ENSG00000104218	CSPP1	ENSP00000262210	ortholog_one2one	769.424	75.43	1
1	10078813	10083736	exonic	ENSMUSG00000056763	4924	-0.217	ENSG00000104218	CSPP1	ENSP00000262210	ortholog_one2one	769.424	75.43	1
1	10084191	10087884	exonic	ENSMUSG00000056763	3694	-0.06	ENSG00000104218	CSPP1	ENSP00000262210	ortholog_one2one	769.424	75.43	1
1	10087885	10091096	exonic	ENSMUSG00000056763	3212	0.329	ENSG00000104218	CSPP1	ENSP00000262210	ortholog_one2one	769.424	75.43	1
1	10092364	10100520	exonic	ENSMUSG00000056763	8157	-0.215	ENSG00000104218	CSPP1	ENSP00000262210	ortholog_one2one	769.424	75.43	1
1	10101977	10111976	exonic	ENSMUSG00000056763	10000	-0.045	ENSG00000104218	CSPP1	ENSP00000262210	ortholog_one2one	769.424	75.43	1
1	10111977	10121597	exonic	ENSMUSG00000056763	9621	-0.026	ENSG00000104218	CSPP1	ENSP00000262210	ortholog_one2one	769.424	75.43	1
1	10121631	10125327	intronic	ENSMUSG00000056763	3697	0.019	ENSG00000104218	CSPP1	ENSP00000262210	ortholog_one2one	769.424	75.43	1
1	10125385	10128673	exonic	ENSMUSG00000056763	3289	0.126	ENSG00000104218	CSPP1	ENSP00000262210	ortholog_one2one	769.424	75.43	1
1	10128850	10138849	exonic	ENSMUSG00000056763	10000	-0.094	ENSG00000104218	CSPP1	ENSP00000262210	ortholog_one2one	769.424	75.43	1
1	10128850	10138849	exonic	ENSMUSG00000067851	10000	-0.094	ENSG00000066777	ARFGEF1	ENSP00000262215	ortholog_one2one	97.454	972.958	1
1	10139612	10142361	exonic	ENSMUSG00000067851	2750	0.27	ENSG00000066777	ARFGEF1	ENSP00000262215	ortholog_one2one	97.454	972.958	1
1	10142450	10144858	exonic	ENSMUSG00000067851	2409	0.007	ENSG00000066777	ARFGEF1	ENSP00000262215	ortholog_one2one	97.454	972.958	1
1	10144859	10147101	splicing	ENSMUSG00000067851	2243	-0.324	ENSG00000066777	ARFGEF1	ENSP00000262215	ortholog_one2one	97.454	972.958	1
1	10147102	10151274	exonic	ENSMUSG00000067851	4173	0.086	ENSG00000066777	ARFGEF1	ENSP00000262215	ortholog_one2one	97.454	972.958	1
1	10152592	10156102	exonic	ENSMUSG00000067851	3511	-0.082	ENSG00000066777	ARFGEF1	ENSP00000262215	ortholog_one2one	97.454	972.958	1
1	10156636	10166635	exonic	ENSMUSG00000067851	10000	-0.196	ENSG00000066777	ARFGEF1	ENSP00000262215	ortholog_one2one	97.454	972.958	1
1	10167493	10177492	exonic	ENSMUSG00000067851	10000	-0.21	ENSG00000066777	ARFGEF1	ENSP00000262215	ortholog_one2one	97.454	972.958	1
1	10178359	10184870	exonic	ENSMUSG00000067851	6512	-0.388	ENSG00000066777	ARFGEF1	ENSP00000262215	ortholog_one2one	97.454	972.958	1
1	10186777	10196776	exonic	ENSMUSG00000067851	10000	-0.19	ENSG00000066777	ARFGEF1	ENSP00000262215	ortholog_one2one	97.454	972.958	1
1	10196777	10206759	exonic	ENSMUSG00000067851	9983	-0.218	ENSG00000066777	ARFGEF1	ENSP00000262215	ortholog_one2one	97.454	972.958	1
1	10207056	10217055	exonic	ENSMUSG00000067851	10000	-0.207	ENSG00000066777	ARFGEF1	ENSP00000262215	ortholog_one2one	97.454	972.958	1
1	10217056	10227055	intronic	ENSMUSG00000067851	10000	-0.088	ENSG00000066777	ARFGEF1	ENSP00000262215	ortholog_one2one	97.454	972.958	1
1	10227056	10231704	intronic	ENSMUSG00000067851	4649	-0.109	ENSG00000066777	ARFGEF1	ENSP00000262215	ortholog_one2one	97.454	972.958	1
1	10233104	10238683	upstream	ENSMUSG00000067851	5580	-0.2	ENSG00000066777	ARFGEF1	ENSP00000262215	ortholog_one2one	97.454	972.958	1
1	10323540	10326480	exonic	ENSMUSG00000042501	2941	-0.05	ENSG00000165078	CPA6	ENSP00000297770	ortholog_one2one	842.466	844.394	1
1	10326588	10332725	exonic	ENSMUSG00000042501	6138	-0.147	ENSG00000165078	CPA6	ENSP00000297770	ortholog_one2one	842.466	844.394	1
1	10332905	10335542	intronic	ENSMUSG00000042501	2638	0.216	ENSG00000165078	CPA6	ENSP00000297770	ortholog_one2one	842.466	844.394	1
1	10335547	10345546	exonic	ENSMUSG00000042501	10000	-0.164	ENSG00000165078	CPA6	ENSP00000297770	ortholog_one2one	842.466	844.394	1
1	10345547	10350509	intronic	ENSMUSG00000042501	4963	-0.203	ENSG00000165078	CPA6	ENSP00000297770	ortholog_one2one	842.466	844.394	1
1	10351674	10353943	intronic	ENSMUSG00000042501	2270	-0.523	ENSG00000165078	CPA6	ENSP00000297770	ortholog_one2one	842.466	844.394	1
1	10355087	10363053	intronic	ENSMUSG00000042501	7967	-0.127	ENSG00000165078	CPA6	ENSP00000297770	ortholog_one2one	842.466	844.394	1
1	10363638	10370636	intronic	ENSMUSG00000042501	6999	-0.073	ENSG00000165078	CPA6	ENSP00000297770	ortholog_one2one	842.466	844.394	1
1	10371685	10376152	intronic	ENSMUSG00000042501	4468	-0.155	ENSG00000165078	CPA6	ENSP00000297770	ortholog_one2one	842.466	844.394	1
1	10376741	10386740	intronic	ENSMUSG00000042501	10000	0.001	ENSG00000165078	CPA6	ENSP00000297770	ortholog_one2one	842.466	844.394	1
1	10386741	10388973	intronic	ENSMUSG00000042501	2233	-0.126	ENSG00000165078	CPA6	ENSP00000297770	ortholog_one2one	842.466	844.394	1
1	10389276	10391009	intronic	ENSMUSG00000042501	1734	-0.304	ENSG00000165078	CPA6	ENSP00000297770	ortholog_one2one	842.466	844.394	1
1	10391694	10401693	intronic	ENSMUSG00000042501	10000	-0.1	ENSG00000165078	CPA6	ENSP00000297770	ortholog_one2one	842.466	844.394	1
1	10401694	10402832	intronic	ENSMUSG00000042501	1139	-0.472	ENSG00000165078	CPA6	ENSP00000297770	ortholog_one2one	842.466	844.394	1
1	10403521	10406012	intronic	ENSMUSG00000042501	2492	-0.121	ENSG00000165078	CPA6	ENSP00000297770	ortholog_one2one	842.466	844.394	1
1	10406013	10408351	exonic	ENSMUSG00000042501	2339	0.024	ENSG00000165078	CPA6	ENSP00000297770	ortholog_one2one	842.466	844.394	1
1	10408639	10412127	exonic	ENSMUSG00000042501	3489	-0.058	ENSG00000165078	CPA6	ENSP00000297770	ortholog_one2one	842.466	844.394	1
1	10412421	10413717	intronic	ENSMUSG00000042501	1297	-0.293	ENSG00000165078	CPA6	ENSP00000297770	ortholog_one2one	842.466	844.394	1
1	10413718	10414730	intronic	ENSMUSG00000042501	1013	-0.618	ENSG00000165078	CPA6	ENSP00000297770	ortholog_one2one	842.466	844.394	1
1	10414731	10422205	intronic	ENSMUSG00000042501	7475	-0.171	ENSG00000165078	CPA6	ENSP00000297770	ortholog_one2one	842.466	844.394	1
1	10422239	10432238	intronic	ENSMUSG00000042501	10000	-0.039	ENSG00000165078	CPA6	ENSP00000297770	ortholog_one2one	842.466	844.394	1
1	10432239	10442238	intronic	ENSMUSG00000042501	10000	-0.285	ENSG00000165078	CPA6	ENSP00000297770	ortholog_one2one	842.466	844.394	1
1	10442239	10448663	intronic	ENSMUSG00000042501	6425	-0.212	ENSG00000165078	CPA6	ENSP00000297770	ortholog_one2one	842.466	844.394	1
1	10450174	10456876	intronic	ENSMUSG00000042501	6703	-0.118	ENSG00000165078	CPA6	ENSP00000297770	ortholog_one2one	842.466	844.394	1
1	10457546	10467545	intronic	ENSMUSG00000042501	10000	-0.167	ENSG00000165078	CPA6	ENSP00000297770	ortholog_one2one	842.466	844.394	1
1	10467546	10470264	intronic	ENSMUSG00000042501	2719	0.123	ENSG00000165078	CPA6	ENSP00000297770	ortholog_one2one	842.466	844.394	1
1	10470272	10479106	exonic	ENSMUSG00000042501	8835	-0.083	ENSG00000165078	CPA6	ENSP00000297770	ortholog_one2one	842.466	844.394	1
1	10479434	10486169	exonic	ENSMUSG00000042501	6736	0.017	ENSG00000165078	CPA6	ENSP00000297770	ortholog_one2one	842.466	844.394	1
1	10486201	10490542	exonic	ENSMUSG00000042501	4342	-0.259	ENSG00000165078	CPA6	ENSP00000297770	ortholog_one2one	842.466	844.394	1
1	10490559	10500481	intronic	ENSMUSG00000042501	9923	-0.134	ENSG00000165078	CPA6	ENSP00000297770	ortholog_one2one	842.466	844.394	1
1	10500722	10504154	intronic	ENSMUSG00000042501	3433	-0.215	ENSG00000165078	CPA6	ENSP00000297770	ortholog_one2one	842.466	844.394	1
1	10504407	10506526	intronic	ENSMUSG00000042501	2120	-0.301	ENSG00000165078	CPA6	ENSP00000297770	ortholog_one2one	842.466	844.394	1
1	10507075	10517074	intronic	ENSMUSG00000042501	10000	-0.219	ENSG00000165078	CPA6	ENSP00000297770	ortholog_one2one	842.466	844.394	1
1	10517075	10521070	intronic	ENSMUSG00000042501	3996	-0.407	ENSG00000165078	CPA6	ENSP00000297770	ortholog_one2one	842.466	844.394	1
1	10521893	10523363	intronic	ENSMUSG00000042501	1471	-0.014	ENSG00000165078	CPA6	ENSP00000297770	ortholog_one2one	842.466	844.394	1
1	10524704	10527838	intronic	ENSMUSG00000042501	3135	-0.067	ENSG00000165078	CPA6	ENSP00000297770	ortholog_one2one	842.466	844.394	1
1	10527911	10529033	intronic	ENSMUSG00000042501	1123	-0.018	ENSG00000165078	CPA6	ENSP00000297770	ortholog_one2one	842.466	844.394	1
1	10529097	10530316	intronic	ENSMUSG00000042501	1220	0.136	ENSG00000165078	CPA6	ENSP00000297770	ortholog_one2one	842.466	844.394	1
1	10530317	10534577	intronic	ENSMUSG00000042501	4261	-0.272	ENSG00000165078	CPA6	ENSP00000297770	ortholog_one2one	842.466	844.394	1
1	10534578	10536176	intronic	ENSMUSG00000042501	1599	0.172	ENSG00000165078	CPA6	ENSP00000297770	ortholog_one2one	842.466	844.394	1
1	10537672	10546500	intronic	ENSMUSG00000042501	8829	-0.225	ENSG00000165078	CPA6	ENSP00000297770	ortholog_one2one	842.466	844.394	1
1	10546923	10552051	intronic	ENSMUSG00000042501	5129	-0.34	ENSG00000165078	CPA6	ENSP00000297770	ortholog_one2one	842.466	844.394	1
1	10552491	10557012	intronic	ENSMUSG00000042501	4522	-0.341	ENSG00000165078	CPA6	ENSP00000297770	ortholog_one2one	842.466	844.394	1
1	10557262	10558858	intronic	ENSMUSG00000042501	1597	-0.365	ENSG00000165078	CPA6	ENSP00000297770	ortholog_one2one	842.466	844.394	1
1	10559721	10560787	intronic	ENSMUSG00000042501	1067	-0.024	ENSG00000165078	CPA6	ENSP00000297770	ortholog_one2one	842.466	844.394	1
1	10560788	10562558	intronic	ENSMUSG00000042501	1771	-0.545	ENSG00000165078	CPA6	ENSP00000297770	ortholog_one2one	842.466	844.394	1
1	10562559	10566664	intronic	ENSMUSG00000042501	4106	-0.16	ENSG00000165078	CPA6	ENSP00000297770	ortholog_one2one	842.466	844.394	1
1	10568222	10576139	intronic	ENSMUSG00000042501	7918	-0.27	ENSG00000165078	CPA6	ENSP00000297770	ortholog_one2one	842.466	844.394	1
1	10576378	10586377	intronic	ENSMUSG00000042501	10000	-0.184	ENSG00000165078	CPA6	ENSP00000297770	ortholog_one2one	842.466	844.394	1
1	10586746	10591269	intronic	ENSMUSG00000042501	4524	-0.232	ENSG00000165078	CPA6	ENSP00000297770	ortholog_one2one	842.466	844.394	1
1	10592058	10599806	exonic	ENSMUSG00000042501	7749	-0.081	ENSG00000165078	CPA6	ENSP00000297770	ortholog_one2one	842.466	844.394	1
1	10599995	10608553	intronic	ENSMUSG00000042501	8559	-0.26	ENSG00000165078	CPA6	ENSP00000297770	ortholog_one2one	842.466	844.394	1
1	10608718	10609986	intronic	ENSMUSG00000042501	1269	-0.221	ENSG00000165078	CPA6	ENSP00000297770	ortholog_one2one	842.466	844.394	1
1	10610678	10612038	intronic	ENSMUSG00000042501	1361	-0.238	ENSG00000165078	CPA6	ENSP00000297770	ortholog_one2one	842.466	844.394	1
1	10612475	10613654	intronic	ENSMUSG00000042501	1180	0.181	ENSG00000165078	CPA6	ENSP00000297770	ortholog_one2one	842.466	844.394	1
1	10613782	10623781	intronic	ENSMUSG00000042501	10000	-0.211	ENSG00000165078	CPA6	ENSP00000297770	ortholog_one2one	842.466	844.394	1
1	10623782	10633781	intronic	ENSMUSG00000042501	10000	-0.137	ENSG00000165078	CPA6	ENSP00000297770	ortholog_one2one	842.466	844.394	1
1	10633782	10643781	intronic	ENSMUSG00000042501	10000	-0.43	ENSG00000165078	CPA6	ENSP00000297770	ortholog_one2one	842.466	844.394	1
1	10643782	10645811	intronic	ENSMUSG00000042501	2030	-0.395	ENSG00000165078	CPA6	ENSP00000297770	ortholog_one2one	842.466	844.394	1
1	10645812	10649389	intronic	ENSMUSG00000042501	3578	0.131	ENSG00000165078	CPA6	ENSP00000297770	ortholog_one2one	842.466	844.394	1
1	10649947	10651146	intronic	ENSMUSG00000042501	1200	0.296	ENSG00000165078	CPA6	ENSP00000297770	ortholog_one2one	842.466	844.394	1
1	10651148	10654950	intronic	ENSMUSG00000042501	3803	-0.274	ENSG00000165078	CPA6	ENSP00000297770	ortholog_one2one	842.466	844.394	1
1	10656138	10658220	intronic	ENSMUSG00000042501	2083	0.021	ENSG00000165078	CPA6	ENSP00000297770	ortholog_one2one	842.466	844.394	1
1	10658944	10663976	intronic	ENSMUSG00000042501	5033	-0.67	ENSG00000165078	CPA6	ENSP00000297770	ortholog_one2one	842.466	844.394	1
1	10664484	10668023	intronic	ENSMUSG00000042501	3540	-0.251	ENSG00000165078	CPA6	ENSP00000297770	ortholog_one2one	842.466	844.394	1
1	10668857	10672654	intronic	ENSMUSG00000042501	3798	-0.686	ENSG00000165078	CPA6	ENSP00000297770	ortholog_one2one	842.466	844.394	1
1	10672655	10682294	intronic	ENSMUSG00000042501	9640	-0.114	ENSG00000165078	CPA6	ENSP00000297770	ortholog_one2one	842.466	844.394	1
1	10684166	10688858	intronic	ENSMUSG00000042501	4693	-0.051	ENSG00000165078	CPA6	ENSP00000297770	ortholog_one2one	842.466	844.394	1
1	10689894	10695742	intronic	ENSMUSG00000042501	5849	-0.161	ENSG00000165078	CPA6	ENSP00000297770	ortholog_one2one	842.466	844.394	1
1	10695775	10698407	intronic	ENSMUSG00000042501	2633	-0.062	ENSG00000165078	CPA6	ENSP00000297770	ortholog_one2one	842.466	844.394	1
1	10699195	10702289	intronic	ENSMUSG00000042501	3095	-0.206	ENSG00000165078	CPA6	ENSP00000297770	ortholog_one2one	842.466	844.394	1
1	10702331	10708376	intronic	ENSMUSG00000042501	6046	-0.211	ENSG00000165078	CPA6	ENSP00000297770	ortholog_one2one	842.466	844.394	1
1	10708426	10710814	intronic	ENSMUSG00000042501	2389	0.077	ENSG00000165078	CPA6	ENSP00000297770	ortholog_one2one	842.466	844.394	1
1	10711050	10721049	exonic	ENSMUSG00000042501	10000	-0.047	ENSG00000165078	CPA6	ENSP00000297770	ortholog_one2one	842.466	844.394	1
1	10990482	10993730	UTR5	ENSMUSG00000048960	3249	-0.242	ENSG00000046889	PREX2	ENSP00000288368	ortholog_one2one	934.919	930.262	1
1	10993815	11003589	exonic	ENSMUSG00000048960	9775	-0.024	ENSG00000046889	PREX2	ENSP00000288368	ortholog_one2one	934.919	930.262	1
1	11004046	11009856	intronic	ENSMUSG00000048960	5811	-0.018	ENSG00000046889	PREX2	ENSP00000288368	ortholog_one2one	934.919	930.262	1
1	11010199	11016138	intronic	ENSMUSG00000048960	5940	-0.172	ENSG00000046889	PREX2	ENSP00000288368	ortholog_one2one	934.919	930.262	1
1	11018202	11019855	intronic	ENSMUSG00000048960	1654	-0.46	ENSG00000046889	PREX2	ENSP00000288368	ortholog_one2one	934.919	930.262	1
1	11020646	11030645	intronic	ENSMUSG00000048960	10000	-0.062	ENSG00000046889	PREX2	ENSP00000288368	ortholog_one2one	934.919	930.262	1
1	11031310	11036091	intronic	ENSMUSG00000048960	4782	0.16	ENSG00000046889	PREX2	ENSP00000288368	ortholog_one2one	934.919	930.262	1
1	11036092	11038038	intronic	ENSMUSG00000048960	1947	-0.457	ENSG00000046889	PREX2	ENSP00000288368	ortholog_one2one	934.919	930.262	1
1	11039034	11042113	intronic	ENSMUSG00000048960	3080	-0.188	ENSG00000046889	PREX2	ENSP00000288368	ortholog_one2one	934.919	930.262	1
1	11042520	11049036	intronic	ENSMUSG00000048960	6517	-0.16	ENSG00000046889	PREX2	ENSP00000288368	ortholog_one2one	934.919	930.262	1
1	11049562	11056247	intronic	ENSMUSG00000048960	6686	-0.437	ENSG00000046889	PREX2	ENSP00000288368	ortholog_one2one	934.919	930.262	1
1	11056838	11062152	exonic	ENSMUSG00000048960	5315	-0.145	ENSG00000046889	PREX2	ENSP00000288368	ortholog_one2one	934.919	930.262	1
1	11062733	11063859	intronic	ENSMUSG00000048960	1127	-0.391	ENSG00000046889	PREX2	ENSP00000288368	ortholog_one2one	934.919	930.262	1
1	11064353	11074352	exonic	ENSMUSG00000048960	10000	-0.184	ENSG00000046889	PREX2	ENSP00000288368	ortholog_one2one	934.919	930.262	1
1	11074861	11076014	intronic	ENSMUSG00000048960	1154	-0.511	ENSG00000046889	PREX2	ENSP00000288368	ortholog_one2one	934.919	930.262	1
1	11076648	11078603	intronic	ENSMUSG00000048960	1956	-0.193	ENSG00000046889	PREX2	ENSP00000288368	ortholog_one2one	934.919	930.262	1
1	11078604	11081684	exonic	ENSMUSG00000048960	3081	0.155	ENSG00000046889	PREX2	ENSP00000288368	ortholog_one2one	934.919	930.262	1
1	11082490	11083852	intronic	ENSMUSG00000048960	1363	-0.142	ENSG00000046889	PREX2	ENSP00000288368	ortholog_one2one	934.919	930.262	1
1	11084249	11088958	intronic	ENSMUSG00000048960	4710	-0.085	ENSG00000046889	PREX2	ENSP00000288368	ortholog_one2one	934.919	930.262	1
1	11089597	11099596	exonic	ENSMUSG00000048960	10000	-0.118	ENSG00000046889	PREX2	ENSP00000288368	ortholog_one2one	934.919	930.262	1
1	11099597	11100598	intronic	ENSMUSG00000048960	1002	-0.41	ENSG00000046889	PREX2	ENSP00000288368	ortholog_one2one	934.919	930.262	1
1	11101504	11102692	intronic	ENSMUSG00000048960	1189	-0.244	ENSG00000046889	PREX2	ENSP00000288368	ortholog_one2one	934.919	930.262	1
1	11103203	11104675	intronic	ENSMUSG00000048960	1473	-0.429	ENSG00000046889	PREX2	ENSP00000288368	ortholog_one2one	934.919	930.262	1
1	11104676	11109505	exonic	ENSMUSG00000048960	4830	-0.011	ENSG00000046889	PREX2	ENSP00000288368	ortholog_one2one	934.919	930.262	1
1	11110019	11115060	exonic	ENSMUSG00000048960	5042	-0.188	ENSG00000046889	PREX2	ENSP00000288368	ortholog_one2one	934.919	930.262	1
1	11115267	11117551	intronic	ENSMUSG00000048960	2285	-0.506	ENSG00000046889	PREX2	ENSP00000288368	ortholog_one2one	934.919	930.262	1
1	11117882	11125939	exonic	ENSMUSG00000048960	8058	-0.344	ENSG00000046889	PREX2	ENSP00000288368	ortholog_one2one	934.919	930.262	1
1	11126002	11136001	exonic	ENSMUSG00000048960	10000	-0.306	ENSG00000046889	PREX2	ENSP00000288368	ortholog_one2one	934.919	930.262	1
1	11136002	11137489	exonic	ENSMUSG00000048960	1488	-0.053	ENSG00000046889	PREX2	ENSP00000288368	ortholog_one2one	934.919	930.262	1
1	11140985	11144205	exonic	ENSMUSG00000048960	3221	-0.199	ENSG00000046889	PREX2	ENSP00000288368	ortholog_one2one	934.919	930.262	1
1	11144206	11145635	intronic	ENSMUSG00000048960	1430	-0.832	ENSG00000046889	PREX2	ENSP00000288368	ortholog_one2one	934.919	930.262	1
1	11145636	11155635	exonic	ENSMUSG00000048960	10000	-0.093	ENSG00000046889	PREX2	ENSP00000288368	ortholog_one2one	934.919	930.262	1
1	11155636	11156827	exonic	ENSMUSG00000048960	1192	-0.283	ENSG00000046889	PREX2	ENSP00000288368	ortholog_one2one	934.919	930.262	1
1	11156828	11158087	intronic	ENSMUSG00000048960	1260	0.206	ENSG00000046889	PREX2	ENSP00000288368	ortholog_one2one	934.919	930.262	1
1	11161673	11171672	exonic	ENSMUSG00000048960	10000	-0.03	ENSG00000046889	PREX2	ENSP00000288368	ortholog_one2one	934.919	930.262	1
1	11171673	11173124	intronic	ENSMUSG00000048960	1452	-0.247	ENSG00000046889	PREX2	ENSP00000288368	ortholog_one2one	934.919	930.262	1
1	11174732	11184731	exonic	ENSMUSG00000048960	10000	-0.227	ENSG00000046889	PREX2	ENSP00000288368	ortholog_one2one	934.919	930.262	1
1	11184732	11185862	exonic	ENSMUSG00000048960	1131	-0.731	ENSG00000046889	PREX2	ENSP00000288368	ortholog_one2one	934.919	930.262	1
1	11186006	11192045	exonic	ENSMUSG00000048960	6040	-0.16	ENSG00000046889	PREX2	ENSP00000288368	ortholog_one2one	934.919	930.262	1
1	11192159	11194752	exonic	ENSMUSG00000048960	2594	-0.353	ENSG00000046889	PREX2	ENSP00000288368	ortholog_one2one	934.919	930.262	1
1	11194863	11204862	exonic	ENSMUSG00000048960	10000	-0.233	ENSG00000046889	PREX2	ENSP00000288368	ortholog_one2one	934.919	930.262	1
1	11204863	11214862	exonic	ENSMUSG00000048960	10000	-0.177	ENSG00000046889	PREX2	ENSP00000288368	ortholog_one2one	934.919	930.262	1
1	11214863	11224862	intronic	ENSMUSG00000048960	10000	-0.152	ENSG00000046889	PREX2	ENSP00000288368	ortholog_one2one	934.919	930.262	1
1	11224863	11232866	exonic	ENSMUSG00000048960	8004	-0.183	ENSG00000046889	PREX2	ENSP00000288368	ortholog_one2one	934.919	930.262	1
1	11232898	11237605	intronic	ENSMUSG00000048960	4708	-0.073	ENSG00000046889	PREX2	ENSP00000288368	ortholog_one2one	934.919	930.262	1
1	11237607	11239591	intronic	ENSMUSG00000048960	1985	-0.382	ENSG00000046889	PREX2	ENSP00000288368	ortholog_one2one	934.919	930.262	1
1	11240184	11250183	intronic	ENSMUSG00000048960	10000	-0.233	ENSG00000046889	PREX2	ENSP00000288368	ortholog_one2one	934.919	930.262	1
1	11250184	11252137	intronic	ENSMUSG00000048960	1954	-0.304	ENSG00000046889	PREX2	ENSP00000288368	ortholog_one2one	934.919	930.262	1
1	11252361	11260258	exonic	ENSMUSG00000048960	7898	-0.268	ENSG00000046889	PREX2	ENSP00000288368	ortholog_one2one	934.919	930.262	1
1	11260259	11261886	intronic	ENSMUSG00000048960	1628	0.316	ENSG00000046889	PREX2	ENSP00000288368	ortholog_one2one	934.919	930.262	1
1	11262120	11264316	exonic	ENSMUSG00000048960	2197	0.164	ENSG00000046889	PREX2	ENSP00000288368	ortholog_one2one	934.919	930.262	1
1	11265108	11266767	exonic	ENSMUSG00000048960	1660	0.057	ENSG00000046889	PREX2	ENSP00000288368	ortholog_one2one	934.919	930.262	1
1	11267140	11271066	intronic	ENSMUSG00000048960	3927	-0.14	ENSG00000046889	PREX2	ENSP00000288368	ortholog_one2one	934.919	930.262	1
1	11271520	11281519	intronic	ENSMUSG00000048960	10000	-0.206	ENSG00000046889	PREX2	ENSP00000288368	ortholog_one2one	934.919	930.262	1
1	11283567	11288735	exonic	ENSMUSG00000048960	5169	-0.1	ENSG00000046889	PREX2	ENSP00000288368	ortholog_one2one	934.919	930.262	1
1	11291169	11292542	intronic	ENSMUSG00000048960	1374	-0.117	ENSG00000046889	PREX2	ENSP00000288368	ortholog_one2one	934.919	930.262	1
1	11292809	11302808	exonic	ENSMUSG00000048960	10000	-0.245	ENSG00000046889	PREX2	ENSP00000288368	ortholog_one2one	934.919	930.262	1
1	11302809	11303930	UTR3	ENSMUSG00000048960	1122	-0.504	ENSG00000046889	PREX2	ENSP00000288368	ortholog_one2one	934.919	930.262	1
1	11303931	11306841	downstream	ENSMUSG00000048960	2911	0.031	ENSG00000046889	PREX2	ENSP00000288368	ortholog_one2one	934.919	930.262	1
1	11409520	11414058	upstream	ENSMUSG00000057715	4539	-0.531	ENSG00000165084	C8orf34	ENSP00000427820	ortholog_one2one	876.623	752.788	1
1	11414927	11416820	intronic	ENSMUSG00000057715	1894	-0.088	ENSG00000165084	C8orf34	ENSP00000427820	ortholog_one2one	876.623	752.788	1
1	11417578	11418592	intronic	ENSMUSG00000057715	1015	-0.151	ENSG00000165084	C8orf34	ENSP00000427820	ortholog_one2one	876.623	752.788	1
1	11418593	11420016	intronic	ENSMUSG00000057715	1424	-0.089	ENSG00000165084	C8orf34	ENSP00000427820	ortholog_one2one	876.623	752.788	1
1	11420492	11423847	intronic	ENSMUSG00000057715	3356	-0.092	ENSG00000165084	C8orf34	ENSP00000427820	ortholog_one2one	876.623	752.788	1
1	11424080	11425489	intronic	ENSMUSG00000057715	1410	-0.225	ENSG00000165084	C8orf34	ENSP00000427820	ortholog_one2one	876.623	752.788	1
1	11425620	11432649	intronic	ENSMUSG00000057715	7030	-0.206	ENSG00000165084	C8orf34	ENSP00000427820	ortholog_one2one	876.623	752.788	1
1	11433014	11437470	intronic	ENSMUSG00000057715	4457	-0.462	ENSG00000165084	C8orf34	ENSP00000427820	ortholog_one2one	876.623	752.788	1
1	11437840	11447839	intronic	ENSMUSG00000057715	10000	-0.405	ENSG00000165084	C8orf34	ENSP00000427820	ortholog_one2one	876.623	752.788	1
1	11447840	11457839	intronic	ENSMUSG00000057715	10000	-0.381	ENSG00000165084	C8orf34	ENSP00000427820	ortholog_one2one	876.623	752.788	1
1	11459198	11462129	intronic	ENSMUSG00000057715	2932	-0.332	ENSG00000165084	C8orf34	ENSP00000427820	ortholog_one2one	876.623	752.788	1
1	11462130	11463384	intronic	ENSMUSG00000057715	1255	0.212	ENSG00000165084	C8orf34	ENSP00000427820	ortholog_one2one	876.623	752.788	1
1	11463385	11465985	intronic	ENSMUSG00000057715	2601	-0.702	ENSG00000165084	C8orf34	ENSP00000427820	ortholog_one2one	876.623	752.788	1
1	11467106	11471030	intronic	ENSMUSG00000057715	3925	-0.042	ENSG00000165084	C8orf34	ENSP00000427820	ortholog_one2one	876.623	752.788	1
1	11471031	11472232	intronic	ENSMUSG00000057715	1202	-0.708	ENSG00000165084	C8orf34	ENSP00000427820	ortholog_one2one	876.623	752.788	1
1	11473137	11478970	intronic	ENSMUSG00000057715	5834	-0.441	ENSG00000165084	C8orf34	ENSP00000427820	ortholog_one2one	876.623	752.788	1
1	11479289	11481016	intronic	ENSMUSG00000057715	1728	-0.408	ENSG00000165084	C8orf34	ENSP00000427820	ortholog_one2one	876.623	752.788	1
1	11481018	11485849	intronic	ENSMUSG00000057715	4832	-0.252	ENSG00000165084	C8orf34	ENSP00000427820	ortholog_one2one	876.623	752.788	1
1	11486337	11496336	intronic	ENSMUSG00000057715	10000	-0.337	ENSG00000165084	C8orf34	ENSP00000427820	ortholog_one2one	876.623	752.788	1
1	11496337	11498627	intronic	ENSMUSG00000057715	2291	-0.225	ENSG00000165084	C8orf34	ENSP00000427820	ortholog_one2one	876.623	752.788	1
1	11499960	11503096	intronic	ENSMUSG00000057715	3137	-0.537	ENSG00000165084	C8orf34	ENSP00000427820	ortholog_one2one	876.623	752.788	1
1	11503097	11507859	intronic	ENSMUSG00000057715	4763	-0.103	ENSG00000165084	C8orf34	ENSP00000427820	ortholog_one2one	876.623	752.788	1
1	11507860	11509058	intronic	ENSMUSG00000057715	1199	-0.406	ENSG00000165084	C8orf34	ENSP00000427820	ortholog_one2one	876.623	752.788	1
1	11509059	11514305	exonic	ENSMUSG00000057715	5247	-0.146	ENSG00000165084	C8orf34	ENSP00000427820	ortholog_one2one	876.623	752.788	1
1	11514704	11524047	exonic	ENSMUSG00000057715	9344	-0.109	ENSG00000165084	C8orf34	ENSP00000427820	ortholog_one2one	876.623	752.788	1
1	11524467	11528894	intronic	ENSMUSG00000057715	4428	-0.312	ENSG00000165084	C8orf34	ENSP00000427820	ortholog_one2one	876.623	752.788	1
1	11529435	11533418	intronic	ENSMUSG00000057715	3984	-0.413	ENSG00000165084	C8orf34	ENSP00000427820	ortholog_one2one	876.623	752.788	1
1	11533420	11536666	intronic	ENSMUSG00000057715	3247	-0.101	ENSG00000165084	C8orf34	ENSP00000427820	ortholog_one2one	876.623	752.788	1
1	11536732	11546731	exonic	ENSMUSG00000057715	10000	-0.279	ENSG00000165084	C8orf34	ENSP00000427820	ortholog_one2one	876.623	752.788	1
1	11548121	11549644	intronic	ENSMUSG00000057715	1524	-0.485	ENSG00000165084	C8orf34	ENSP00000427820	ortholog_one2one	876.623	752.788	1
1	11549645	11554214	intronic	ENSMUSG00000057715	4570	-0.026	ENSG00000165084	C8orf34	ENSP00000427820	ortholog_one2one	876.623	752.788	1
1	11554978	11556032	intronic	ENSMUSG00000057715	1055	-0.709	ENSG00000165084	C8orf34	ENSP00000427820	ortholog_one2one	876.623	752.788	1
1	11556033	11558480	intronic	ENSMUSG00000057715	2448	-0.177	ENSG00000165084	C8orf34	ENSP00000427820	ortholog_one2one	876.623	752.788	1
1	11558775	11564478	exonic	ENSMUSG00000057715	5704	-0.189	ENSG00000165084	C8orf34	ENSP00000427820	ortholog_one2one	876.623	752.788	1
1	11564701	11568352	intronic	ENSMUSG00000057715	3652	-0.042	ENSG00000165084	C8orf34	ENSP00000427820	ortholog_one2one	876.623	752.788	1
1	11568892	11578891	intronic	ENSMUSG00000057715	10000	-0.277	ENSG00000165084	C8orf34	ENSP00000427820	ortholog_one2one	876.623	752.788	1
1	11578892	11588891	exonic	ENSMUSG00000057715	10000	-0.159	ENSG00000165084	C8orf34	ENSP00000427820	ortholog_one2one	876.623	752.788	1
1	11588892	11591981	intronic	ENSMUSG00000057715	3090	-0.223	ENSG00000165084	C8orf34	ENSP00000427820	ortholog_one2one	876.623	752.788	1
1	11592144	11602143	exonic	ENSMUSG00000057715	10000	-0.199	ENSG00000165084	C8orf34	ENSP00000427820	ortholog_one2one	876.623	752.788	1
1	11602144	11605263	intronic	ENSMUSG00000057715	3120	-0.343	ENSG00000165084	C8orf34	ENSP00000427820	ortholog_one2one	876.623	752.788	1
1	11605769	11607877	intronic	ENSMUSG00000057715	2109	-0.142	ENSG00000165084	C8orf34	ENSP00000427820	ortholog_one2one	876.623	752.788	1
1	11608136	11612043	intronic	ENSMUSG00000057715	3908	-0.216	ENSG00000165084	C8orf34	ENSP00000427820	ortholog_one2one	876.623	752.788	1
1	11612165	11613849	intronic	ENSMUSG00000057715	1685	-0.242	ENSG00000165084	C8orf34	ENSP00000427820	ortholog_one2one	876.623	752.788	1
1	11613873	11614893	intronic	ENSMUSG00000057715	1021	0.304	ENSG00000165084	C8orf34	ENSP00000427820	ortholog_one2one	876.623	752.788	1
1	11615019	11625018	intronic	ENSMUSG00000057715	10000	-0.131	ENSG00000165084	C8orf34	ENSP00000427820	ortholog_one2one	876.623	752.788	1
1	11625019	11628762	intronic	ENSMUSG00000057715	3744	0.03	ENSG00000165084	C8orf34	ENSP00000427820	ortholog_one2one	876.623	752.788	1
1	11629725	11631008	intronic	ENSMUSG00000057715	1284	-0.737	ENSG00000165084	C8orf34	ENSP00000427820	ortholog_one2one	876.623	752.788	1
1	11631664	11637429	intronic	ENSMUSG00000057715	5766	-0.126	ENSG00000165084	C8orf34	ENSP00000427820	ortholog_one2one	876.623	752.788	1
1	11638522	11641702	intronic	ENSMUSG00000057715	3181	-0.037	ENSG00000165084	C8orf34	ENSP00000427820	ortholog_one2one	876.623	752.788	1
1	11642132	11650795	intronic	ENSMUSG00000057715	8664	-0.089	ENSG00000165084	C8orf34	ENSP00000427820	ortholog_one2one	876.623	752.788	1
1	11650874	11660873	intronic	ENSMUSG00000057715	10000	-0.15	ENSG00000165084	C8orf34	ENSP00000427820	ortholog_one2one	876.623	752.788	1
1	11660874	11665696	intronic	ENSMUSG00000057715	4823	-0.24	ENSG00000165084	C8orf34	ENSP00000427820	ortholog_one2one	876.623	752.788	1
1	11666058	11674273	intronic	ENSMUSG00000057715	8216	-0.122	ENSG00000165084	C8orf34	ENSP00000427820	ortholog_one2one	876.623	752.788	1
1	11674287	11676030	intronic	ENSMUSG00000057715	1744	0.077	ENSG00000165084	C8orf34	ENSP00000427820	ortholog_one2one	876.623	752.788	1
1	11676031	11679122	intronic	ENSMUSG00000057715	3092	-0.265	ENSG00000165084	C8orf34	ENSP00000427820	ortholog_one2one	876.623	752.788	1
1	11679123	11680849	intronic	ENSMUSG00000057715	1727	0.083	ENSG00000165084	C8orf34	ENSP00000427820	ortholog_one2one	876.623	752.788	1
1	11681014	11683915	intronic	ENSMUSG00000057715	2902	-0.059	ENSG00000165084	C8orf34	ENSP00000427820	ortholog_one2one	876.623	752.788	1
1	11684028	11694027	intronic	ENSMUSG00000057715	10000	-0.222	ENSG00000165084	C8orf34	ENSP00000427820	ortholog_one2one	876.623	752.788	1
1	11695352	11698562	intronic	ENSMUSG00000057715	3211	-0.29	ENSG00000165084	C8orf34	ENSP00000427820	ortholog_one2one	876.623	752.788	1
1	11699863	11703262	intronic	ENSMUSG00000057715	3400	-0.505	ENSG00000165084	C8orf34	ENSP00000427820	ortholog_one2one	876.623	752.788	1
1	11703351	11709576	intronic	ENSMUSG00000057715	6226	-0.173	ENSG00000165084	C8orf34	ENSP00000427820	ortholog_one2one	876.623	752.788	1
1	11709594	11714069	intronic	ENSMUSG00000057715	4476	-0.482	ENSG00000165084	C8orf34	ENSP00000427820	ortholog_one2one	876.623	752.788	1
1	11714144	11717000	intronic	ENSMUSG00000057715	2857	-0.338	ENSG00000165084	C8orf34	ENSP00000427820	ortholog_one2one	876.623	752.788	1
1	11717195	11718602	intronic	ENSMUSG00000057715	1408	-0.22	ENSG00000165084	C8orf34	ENSP00000427820	ortholog_one2one	876.623	752.788	1
1	11719755	11722706	intronic	ENSMUSG00000057715	2952	0.046	ENSG00000165084	C8orf34	ENSP00000427820	ortholog_one2one	876.623	752.788	1
1	11723256	11726306	intronic	ENSMUSG00000057715	3051	-0.245	ENSG00000165084	C8orf34	ENSP00000427820	ortholog_one2one	876.623	752.788	1
1	11727010	11737009	intronic	ENSMUSG00000057715	10000	-0.186	ENSG00000165084	C8orf34	ENSP00000427820	ortholog_one2one	876.623	752.788	1
1	11737010	11743578	intronic	ENSMUSG00000057715	6569	-0.283	ENSG00000165084	C8orf34	ENSP00000427820	ortholog_one2one	876.623	752.788	1
1	11743999	11750237	exonic	ENSMUSG00000057715	6239	-0.215	ENSG00000165084	C8orf34	ENSP00000427820	ortholog_one2one	876.623	752.788	1
1	11750253	11753062	intronic	ENSMUSG00000057715	2810	-0.235	ENSG00000165084	C8orf34	ENSP00000427820	ortholog_one2one	876.623	752.788	1
1	11753377	11760711	intronic	ENSMUSG00000057715	7335	-0.149	ENSG00000165084	C8orf34	ENSP00000427820	ortholog_one2one	876.623	752.788	1
1	11760949	11763039	intronic	ENSMUSG00000057715	2091	-0.234	ENSG00000165084	C8orf34	ENSP00000427820	ortholog_one2one	876.623	752.788	1
1	11763104	11767766	intronic	ENSMUSG00000057715	4663	-0.343	ENSG00000165084	C8orf34	ENSP00000427820	ortholog_one2one	876.623	752.788	1
1	11767885	11776612	intronic	ENSMUSG00000057715	8728	-0.178	ENSG00000165084	C8orf34	ENSP00000427820	ortholog_one2one	876.623	752.788	1
1	11776968	11783398	intronic	ENSMUSG00000057715	6431	-0.222	ENSG00000165084	C8orf34	ENSP00000427820	ortholog_one2one	876.623	752.788	1
1	11785711	11792501	intronic	ENSMUSG00000057715	6791	-0.796	ENSG00000165084	C8orf34	ENSP00000427820	ortholog_one2one	876.623	752.788	1
1	11792502	11794000	intronic	ENSMUSG00000057715	1499	-0.548	ENSG00000165084	C8orf34	ENSP00000427820	ortholog_one2one	876.623	752.788	1
1	11794448	11797853	intronic	ENSMUSG00000057715	3406	-0.237	ENSG00000165084	C8orf34	ENSP00000427820	ortholog_one2one	876.623	752.788	1
1	11798882	11808881	intronic	ENSMUSG00000057715	10000	-0.218	ENSG00000165084	C8orf34	ENSP00000427820	ortholog_one2one	876.623	752.788	1
1	11808882	11811455	intronic	ENSMUSG00000057715	2574	-0.103	ENSG00000165084	C8orf34	ENSP00000427820	ortholog_one2one	876.623	752.788	1
1	11811541	11812798	intronic	ENSMUSG00000057715	1258	-0.198	ENSG00000165084	C8orf34	ENSP00000427820	ortholog_one2one	876.623	752.788	1
1	11813861	11815645	intronic	ENSMUSG00000057715	1785	-0.415	ENSG00000165084	C8orf34	ENSP00000427820	ortholog_one2one	876.623	752.788	1
1	11815969	11817218	intronic	ENSMUSG00000057715	1250	0.107	ENSG00000165084	C8orf34	ENSP00000427820	ortholog_one2one	876.623	752.788	1
1	11819948	11822659	intronic	ENSMUSG00000057715	2712	-0.383	ENSG00000165084	C8orf34	ENSP00000427820	ortholog_one2one	876.623	752.788	1
1	11822660	11824519	intronic	ENSMUSG00000057715	1860	-0.258	ENSG00000165084	C8orf34	ENSP00000427820	ortholog_one2one	876.623	752.788	1
1	11825934	11827676	intronic	ENSMUSG00000057715	1743	-0.281	ENSG00000165084	C8orf34	ENSP00000427820	ortholog_one2one	876.623	752.788	1
1	11828618	11829954	exonic	ENSMUSG00000057715	1337	-0.289	ENSG00000165084	C8orf34	ENSP00000427820	ortholog_one2one	876.623	752.788	1
1	11829972	11839971	intronic	ENSMUSG00000057715	10000	-0.265	ENSG00000165084	C8orf34	ENSP00000427820	ortholog_one2one	876.623	752.788	1
1	11839972	11841326	intronic	ENSMUSG00000057715	1355	-0.178	ENSG00000165084	C8orf34	ENSP00000427820	ortholog_one2one	876.623	752.788	1
1	11841327	11842427	intronic	ENSMUSG00000057715	1101	-0.605	ENSG00000165084	C8orf34	ENSP00000427820	ortholog_one2one	876.623	752.788	1
1	11843080	11853079	intronic	ENSMUSG00000057715	10000	-0.25	ENSG00000165084	C8orf34	ENSP00000427820	ortholog_one2one	876.623	752.788	1
1	11853080	11863079	intronic	ENSMUSG00000057715	10000	-0.198	ENSG00000165084	C8orf34	ENSP00000427820	ortholog_one2one	876.623	752.788	1
1	11864414	11865798	intronic	ENSMUSG00000057715	1385	-0.093	ENSG00000165084	C8orf34	ENSP00000427820	ortholog_one2one	876.623	752.788	1
1	11866628	11867697	intronic	ENSMUSG00000057715	1070	-0.111	ENSG00000165084	C8orf34	ENSP00000427820	ortholog_one2one	876.623	752.788	1
1	11867698	11869577	intronic	ENSMUSG00000057715	1880	-0.6	ENSG00000165084	C8orf34	ENSP00000427820	ortholog_one2one	876.623	752.788	1
1	11870910	11874515	intronic	ENSMUSG00000057715	3606	-0.093	ENSG00000165084	C8orf34	ENSP00000427820	ortholog_one2one	876.623	752.788	1
1	11874640	11879213	intronic	ENSMUSG00000057715	4574	-0.486	ENSG00000165084	C8orf34	ENSP00000427820	ortholog_one2one	876.623	752.788	1
1	11879733	11885991	intronic	ENSMUSG00000057715	6259	-0.359	ENSG00000165084	C8orf34	ENSP00000427820	ortholog_one2one	876.623	752.788	1
1	11886035	11887188	intronic	ENSMUSG00000057715	1154	-0.389	ENSG00000165084	C8orf34	ENSP00000427820	ortholog_one2one	876.623	752.788	1
1	11887189	11890801	intronic	ENSMUSG00000057715	3613	0.096	ENSG00000165084	C8orf34	ENSP00000427820	ortholog_one2one	876.623	752.788	1
1	11891218	11892594	intronic	ENSMUSG00000057715	1377	-0.142	ENSG00000165084	C8orf34	ENSP00000427820	ortholog_one2one	876.623	752.788	1
1	11893269	11899309	intronic	ENSMUSG00000057715	6041	-0.179	ENSG00000165084	C8orf34	ENSP00000427820	ortholog_one2one	876.623	752.788	1
1	11899310	11901408	intronic	ENSMUSG00000057715	2099	-0.869	ENSG00000165084	C8orf34	ENSP00000427820	ortholog_one2one	876.623	752.788	1
1	11901409	11905496	intronic	ENSMUSG00000057715	4088	-0.408	ENSG00000165084	C8orf34	ENSP00000427820	ortholog_one2one	876.623	752.788	1
1	11905658	11910591	intronic	ENSMUSG00000057715	4934	-0.212	ENSG00000165084	C8orf34	ENSP00000427820	ortholog_one2one	876.623	752.788	1
1	11911136	11917627	intronic	ENSMUSG00000057715	6492	-0.56	ENSG00000165084	C8orf34	ENSP00000427820	ortholog_one2one	876.623	752.788	1
1	11918066	11928065	intronic	ENSMUSG00000057715	10000	-0.34	ENSG00000165084	C8orf34	ENSP00000427820	ortholog_one2one	876.623	752.788	1
1	11928812	11930532	intronic	ENSMUSG00000057715	1721	-0.417	ENSG00000165084	C8orf34	ENSP00000427820	ortholog_one2one	876.623	752.788	1
1	11930661	11940660	exonic	ENSMUSG00000057715	10000	-0.259	ENSG00000165084	C8orf34	ENSP00000427820	ortholog_one2one	876.623	752.788	1
1	11941050	11951049	exonic	ENSMUSG00000057715	10000	-0.153	ENSG00000165084	C8orf34	ENSP00000427820	ortholog_one2one	876.623	752.788	1
1	11951050	11954280	exonic	ENSMUSG00000057715	3231	-0.408	ENSG00000165084	C8orf34	ENSP00000427820	ortholog_one2one	876.623	752.788	1
1	11954459	11956445	intronic	ENSMUSG00000057715	1987	-0.309	ENSG00000165084	C8orf34	ENSP00000427820	ortholog_one2one	876.623	752.788	1
1	11956664	11958313	intronic	ENSMUSG00000057715	1650	-0.481	ENSG00000165084	C8orf34	ENSP00000427820	ortholog_one2one	876.623	752.788	1
1	11958501	11960663	intronic	ENSMUSG00000057715	2163	0.073	ENSG00000165084	C8orf34	ENSP00000427820	ortholog_one2one	876.623	752.788	1
1	11960665	11970664	intronic	ENSMUSG00000057715	10000	-0.248	ENSG00000165084	C8orf34	ENSP00000427820	ortholog_one2one	876.623	752.788	1
1	11970665	11971809	intronic	ENSMUSG00000057715	1145	-0.213	ENSG00000165084	C8orf34	ENSP00000427820	ortholog_one2one	876.623	752.788	1
1	11973373	11976422	exonic	ENSMUSG00000057715	3050	-0.704	ENSG00000165084	C8orf34	ENSP00000427820	ortholog_one2one	876.623	752.788	1
1	11976423	11977761	downstream	ENSMUSG00000057715	1339	-0.343	ENSG00000165084	C8orf34	ENSP00000427820	ortholog_one2one	876.623	752.788	1
1	12691361	12692734	UTR5	ENSMUSG00000016918	1374	-0.051	ENSG00000137573	SULF1	ENSP00000260128	ortholog_one2one	928.736	927.669	1
1	12692932	12701039	intronic	ENSMUSG00000016918	8108	0.01	ENSG00000137573	SULF1	ENSP00000260128	ortholog_one2one	928.736	927.669	1
1	12701459	12706136	intronic	ENSMUSG00000016918	4678	0.072	ENSG00000137573	SULF1	ENSP00000260128	ortholog_one2one	928.736	927.669	1
1	12706419	12710459	intronic	ENSMUSG00000016918	4041	-0.189	ENSG00000137573	SULF1	ENSP00000260128	ortholog_one2one	928.736	927.669	1
1	12710480	12717579	intronic	ENSMUSG00000016918	7100	-0.011	ENSG00000137573	SULF1	ENSP00000260128	ortholog_one2one	928.736	927.669	1
1	12717863	12722131	UTR5	ENSMUSG00000016918	4269	-0.012	ENSG00000137573	SULF1	ENSP00000260128	ortholog_one2one	928.736	927.669	1
1	12722459	12732458	splicing	ENSMUSG00000016918	10000	0.086	ENSG00000137573	SULF1	ENSP00000260128	ortholog_one2one	928.736	927.669	1
1	12732459	12734584	intronic	ENSMUSG00000016918	2126	-0.189	ENSG00000137573	SULF1	ENSP00000260128	ortholog_one2one	928.736	927.669	1
1	12734845	12744844	intronic	ENSMUSG00000016918	10000	-0.023	ENSG00000137573	SULF1	ENSP00000260128	ortholog_one2one	928.736	927.669	1
1	12744845	12754844	intronic	ENSMUSG00000016918	10000	-0.108	ENSG00000137573	SULF1	ENSP00000260128	ortholog_one2one	928.736	927.669	1
1	12754845	12759265	intronic	ENSMUSG00000016918	4421	-0.172	ENSG00000137573	SULF1	ENSP00000260128	ortholog_one2one	928.736	927.669	1
1	12759600	12769599	intronic	ENSMUSG00000016918	10000	0.014	ENSG00000137573	SULF1	ENSP00000260128	ortholog_one2one	928.736	927.669	1
1	12769600	12774166	intronic	ENSMUSG00000016918	4567	0.102	ENSG00000137573	SULF1	ENSP00000260128	ortholog_one2one	928.736	927.669	1
1	12774537	12784536	intronic	ENSMUSG00000016918	10000	-0.067	ENSG00000137573	SULF1	ENSP00000260128	ortholog_one2one	928.736	927.669	1
1	12784537	12791851	exonic	ENSMUSG00000016918	7315	0.181	ENSG00000137573	SULF1	ENSP00000260128	ortholog_one2one	928.736	927.669	1
1	12792286	12794125	intronic	ENSMUSG00000016918	1840	-0.009	ENSG00000137573	SULF1	ENSP00000260128	ortholog_one2one	928.736	927.669	1
1	12794816	12798813	exonic	ENSMUSG00000016918	3998	0.175	ENSG00000137573	SULF1	ENSP00000260128	ortholog_one2one	928.736	927.669	1
1	12798883	12803706	intronic	ENSMUSG00000016918	4824	0.123	ENSG00000137573	SULF1	ENSP00000260128	ortholog_one2one	928.736	927.669	1
1	12803875	12813874	exonic	ENSMUSG00000016918	10000	0.063	ENSG00000137573	SULF1	ENSP00000260128	ortholog_one2one	928.736	927.669	1
1	12813875	12816679	intronic	ENSMUSG00000016918	2805	0.046	ENSG00000137573	SULF1	ENSP00000260128	ortholog_one2one	928.736	927.669	1
1	12817138	12827137	exonic	ENSMUSG00000016918	10000	0.098	ENSG00000137573	SULF1	ENSP00000260128	ortholog_one2one	928.736	927.669	1
1	12827138	12829936	intronic	ENSMUSG00000016918	2799	-0.086	ENSG00000137573	SULF1	ENSP00000260128	ortholog_one2one	928.736	927.669	1
1	12830078	12832140	intronic	ENSMUSG00000016918	2063	0.201	ENSG00000137573	SULF1	ENSP00000260128	ortholog_one2one	928.736	927.669	1
1	12833015	12834679	intronic	ENSMUSG00000016918	1665	0.337	ENSG00000137573	SULF1	ENSP00000260128	ortholog_one2one	928.736	927.669	1
1	12834763	12837689	exonic	ENSMUSG00000016918	2927	0.042	ENSG00000137573	SULF1	ENSP00000260128	ortholog_one2one	928.736	927.669	1
1	12838002	12841042	exonic	ENSMUSG00000016918	3041	0.186	ENSG00000137573	SULF1	ENSP00000260128	ortholog_one2one	928.736	927.669	1
1	12842210	12843954	exonic	ENSMUSG00000016918	1745	-0.258	ENSG00000137573	SULF1	ENSP00000260128	ortholog_one2one	928.736	927.669	1
1	12843955	12845691	intronic	ENSMUSG00000016918	1737	0.163	ENSG00000137573	SULF1	ENSP00000260128	ortholog_one2one	928.736	927.669	1
1	12845969	12850509	exonic	ENSMUSG00000016918	4541	0.114	ENSG00000137573	SULF1	ENSP00000260128	ortholog_one2one	928.736	927.669	1
1	12850513	12855002	exonic	ENSMUSG00000016918	4490	0.034	ENSG00000137573	SULF1	ENSP00000260128	ortholog_one2one	928.736	927.669	1
1	12855004	12862564	exonic	ENSMUSG00000016918	7561	-0.014	ENSG00000137573	SULF1	ENSP00000260128	ortholog_one2one	928.736	927.669	1
1	12862587	12872586	exonic	ENSMUSG00000025938	10000	-0.021	ENSG00000137571	SLCO5A1	ENSP00000260126	ortholog_one2one	882.353	884.434	1
1	12872587	12873699	intronic	ENSMUSG00000025938	1113	-0.212	ENSG00000137571	SLCO5A1	ENSP00000260126	ortholog_one2one	882.353	884.434	1
1	12874650	12875719	intronic	ENSMUSG00000025938	1070	0.062	ENSG00000137571	SLCO5A1	ENSP00000260126	ortholog_one2one	882.353	884.434	1
1	12877637	12881257	exonic	ENSMUSG00000025938	3621	-0.06	ENSG00000137571	SLCO5A1	ENSP00000260126	ortholog_one2one	882.353	884.434	1
1	12881929	12887152	intronic	ENSMUSG00000025938	5224	-0.168	ENSG00000137571	SLCO5A1	ENSP00000260126	ortholog_one2one	882.353	884.434	1
1	12887394	12891972	intronic	ENSMUSG00000025938	4579	-0.143	ENSG00000137571	SLCO5A1	ENSP00000260126	ortholog_one2one	882.353	884.434	1
1	12892092	12896533	exonic	ENSMUSG00000025938	4442	-0.077	ENSG00000137571	SLCO5A1	ENSP00000260126	ortholog_one2one	882.353	884.434	1
1	12896556	12898543	intronic	ENSMUSG00000025938	1988	-0.263	ENSG00000137571	SLCO5A1	ENSP00000260126	ortholog_one2one	882.353	884.434	1
1	12898563	12902921	intronic	ENSMUSG00000025938	4359	-0.226	ENSG00000137571	SLCO5A1	ENSP00000260126	ortholog_one2one	882.353	884.434	1
1	12902943	12911635	intronic	ENSMUSG00000025938	8693	-0.044	ENSG00000137571	SLCO5A1	ENSP00000260126	ortholog_one2one	882.353	884.434	1
1	12913184	12914693	intronic	ENSMUSG00000025938	1510	0.085	ENSG00000137571	SLCO5A1	ENSP00000260126	ortholog_one2one	882.353	884.434	1
1	12915254	12925253	exonic	ENSMUSG00000025938	10000	-0.188	ENSG00000137571	SLCO5A1	ENSP00000260126	ortholog_one2one	882.353	884.434	1
1	12925254	12927112	intronic	ENSMUSG00000025938	1859	-0.123	ENSG00000137571	SLCO5A1	ENSP00000260126	ortholog_one2one	882.353	884.434	1
1	12927113	12928261	intronic	ENSMUSG00000025938	1149	-0.021	ENSG00000137571	SLCO5A1	ENSP00000260126	ortholog_one2one	882.353	884.434	1
1	12929390	12930466	intronic	ENSMUSG00000025938	1077	-0.666	ENSG00000137571	SLCO5A1	ENSP00000260126	ortholog_one2one	882.353	884.434	1
1	12930467	12933205	intronic	ENSMUSG00000025938	2739	0.1	ENSG00000137571	SLCO5A1	ENSP00000260126	ortholog_one2one	882.353	884.434	1
1	12933460	12937067	intronic	ENSMUSG00000025938	3608	-0.04	ENSG00000137571	SLCO5A1	ENSP00000260126	ortholog_one2one	882.353	884.434	1
1	12938400	12943531	exonic	ENSMUSG00000025938	5132	0.091	ENSG00000137571	SLCO5A1	ENSP00000260126	ortholog_one2one	882.353	884.434	1
1	12943532	12945774	exonic	ENSMUSG00000025938	2243	0.107	ENSG00000137571	SLCO5A1	ENSP00000260126	ortholog_one2one	882.353	884.434	1
1	12946769	12949236	intronic	ENSMUSG00000025938	2468	0.16	ENSG00000137571	SLCO5A1	ENSP00000260126	ortholog_one2one	882.353	884.434	1
1	12949658	12951317	intronic	ENSMUSG00000025938	1660	0.076	ENSG00000137571	SLCO5A1	ENSP00000260126	ortholog_one2one	882.353	884.434	1
1	12952274	12955746	intronic	ENSMUSG00000025938	3473	-0.172	ENSG00000137571	SLCO5A1	ENSP00000260126	ortholog_one2one	882.353	884.434	1
1	12956145	12957867	intronic	ENSMUSG00000025938	1723	0.16	ENSG00000137571	SLCO5A1	ENSP00000260126	ortholog_one2one	882.353	884.434	1
1	12958167	12960768	intronic	ENSMUSG00000025938	2602	0.034	ENSG00000137571	SLCO5A1	ENSP00000260126	ortholog_one2one	882.353	884.434	1
1	12960873	12963156	intronic	ENSMUSG00000025938	2284	-0.034	ENSG00000137571	SLCO5A1	ENSP00000260126	ortholog_one2one	882.353	884.434	1
1	12963532	12972753	intronic	ENSMUSG00000025938	9222	-0.023	ENSG00000137571	SLCO5A1	ENSP00000260126	ortholog_one2one	882.353	884.434	1
1	12972783	12978126	intronic	ENSMUSG00000025938	5344	0.106	ENSG00000137571	SLCO5A1	ENSP00000260126	ortholog_one2one	882.353	884.434	1
1	12978167	12983110	intronic	ENSMUSG00000025938	4944	0.008	ENSG00000137571	SLCO5A1	ENSP00000260126	ortholog_one2one	882.353	884.434	1
1	12984297	12986316	intronic	ENSMUSG00000025938	2020	0.353	ENSG00000137571	SLCO5A1	ENSP00000260126	ortholog_one2one	882.353	884.434	1
1	12986317	12989737	exonic	ENSMUSG00000025938	3421	-0.323	ENSG00000137571	SLCO5A1	ENSP00000260126	ortholog_one2one	882.353	884.434	1
1	12989738	12996897	exonic	ENSMUSG00000025938	7160	0.368	ENSG00000137571	SLCO5A1	ENSP00000260126	ortholog_one2one	882.353	884.434	1
1	13107577	13117576	exonic	ENSMUSG00000042414	10000	0.035	ENSG00000147596	PRDM14	ENSP00000276594	ortholog_one2one	684.492	672.504	1
1	13117577	13127576	exonic	ENSMUSG00000042414	10000	0.131	ENSG00000147596	PRDM14	ENSP00000276594	ortholog_one2one	684.492	672.504	1
1	13127896	13130015	upstream	ENSMUSG00000042414	2120	-0.116	ENSG00000147596	PRDM14	ENSP00000276594	ortholog_one2one	684.492	672.504	1
1	13136998	13138941	downstream	ENSMUSG00000005886	1944	0.431	ENSG00000140396	NCOA2	ENSP00000399968	ortholog_one2one	943.912	942.623	1
1	13138942	13140104	UTR3	ENSMUSG00000005886	1163	-0.438	ENSG00000140396	NCOA2	ENSP00000399968	ortholog_one2one	943.912	942.623	1
1	13140105	13141426	UTR3	ENSMUSG00000005886	1322	0.145	ENSG00000140396	NCOA2	ENSP00000399968	ortholog_one2one	943.912	942.623	1
1	13142390	13152389	exonic	ENSMUSG00000005886	10000	0.184	ENSG00000140396	NCOA2	ENSP00000399968	ortholog_one2one	943.912	942.623	1
1	13152390	13153605	exonic	ENSMUSG00000005886	1216	0.121	ENSG00000140396	NCOA2	ENSP00000399968	ortholog_one2one	943.912	942.623	1
1	13154851	13156471	exonic	ENSMUSG00000005886	1621	0.427	ENSG00000140396	NCOA2	ENSP00000399968	ortholog_one2one	943.912	942.623	1
1	13156472	13158208	exonic	ENSMUSG00000005886	1737	-0.077	ENSG00000140396	NCOA2	ENSP00000399968	ortholog_one2one	943.912	942.623	1
1	13158247	13168246	exonic	ENSMUSG00000005886	10000	0.114	ENSG00000140396	NCOA2	ENSP00000399968	ortholog_one2one	943.912	942.623	1
1	13168247	13169586	intronic	ENSMUSG00000005886	1340	0.105	ENSG00000140396	NCOA2	ENSP00000399968	ortholog_one2one	943.912	942.623	1
1	13169746	13179745	exonic	ENSMUSG00000005886	10000	-0.053	ENSG00000140396	NCOA2	ENSP00000399968	ortholog_one2one	943.912	942.623	1
1	13179746	13189745	exonic	ENSMUSG00000005886	10000	0.227	ENSG00000140396	NCOA2	ENSP00000399968	ortholog_one2one	943.912	942.623	1
1	13189746	13191244	exonic	ENSMUSG00000005886	1499	0.079	ENSG00000140396	NCOA2	ENSP00000399968	ortholog_one2one	943.912	942.623	1
1	13192551	13193748	intronic	ENSMUSG00000005886	1198	0.339	ENSG00000140396	NCOA2	ENSP00000399968	ortholog_one2one	943.912	942.623	1
1	13194045	13204044	intronic	ENSMUSG00000005886	10000	0.073	ENSG00000140396	NCOA2	ENSP00000399968	ortholog_one2one	943.912	942.623	1
1	13204045	13214022	intronic	ENSMUSG00000005886	9978	0.056	ENSG00000140396	NCOA2	ENSP00000399968	ortholog_one2one	943.912	942.623	1
1	13214893	13224892	exonic	ENSMUSG00000005886	10000	0.134	ENSG00000140396	NCOA2	ENSP00000399968	ortholog_one2one	943.912	942.623	1
1	13224893	13226516	intronic	ENSMUSG00000005886	1624	0.154	ENSG00000140396	NCOA2	ENSP00000399968	ortholog_one2one	943.912	942.623	1
1	13227309	13237308	intronic	ENSMUSG00000005886	10000	0.187	ENSG00000140396	NCOA2	ENSP00000399968	ortholog_one2one	943.912	942.623	1
1	13237309	13243840	intronic	ENSMUSG00000005886	6532	0.069	ENSG00000140396	NCOA2	ENSP00000399968	ortholog_one2one	943.912	942.623	1
1	13244108	13250108	intronic	ENSMUSG00000005886	6001	0.014	ENSG00000140396	NCOA2	ENSP00000399968	ortholog_one2one	943.912	942.623	1
1	13251096	13252402	intronic	ENSMUSG00000005886	1307	0.006	ENSG00000140396	NCOA2	ENSP00000399968	ortholog_one2one	943.912	942.623	1
1	13252403	13254977	intronic	ENSMUSG00000005886	2575	0.214	ENSG00000140396	NCOA2	ENSP00000399968	ortholog_one2one	943.912	942.623	1
1	13255225	13265224	intronic	ENSMUSG00000005886	10000	0.159	ENSG00000140396	NCOA2	ENSP00000399968	ortholog_one2one	943.912	942.623	1
1	13265943	13267014	intronic	ENSMUSG00000005886	1072	0.089	ENSG00000140396	NCOA2	ENSP00000399968	ortholog_one2one	943.912	942.623	1
1	13267240	13272928	intronic	ENSMUSG00000005886	5689	0.179	ENSG00000140396	NCOA2	ENSP00000399968	ortholog_one2one	943.912	942.623	1
1	13273154	13283153	intronic	ENSMUSG00000005886	10000	0.061	ENSG00000140396	NCOA2	ENSP00000399968	ortholog_one2one	943.912	942.623	1
1	13283154	13287596	splicing	ENSMUSG00000005886	4443	0.102	ENSG00000140396	NCOA2	ENSP00000399968	ortholog_one2one	943.912	942.623	1
1	13287689	13297688	intronic	ENSMUSG00000005886	10000	0.063	ENSG00000140396	NCOA2	ENSP00000399968	ortholog_one2one	943.912	942.623	1
1	13298051	13308050	UTR5	ENSMUSG00000005886	10000	0.285	ENSG00000140396	NCOA2	ENSP00000399968	ortholog_one2one	943.912	942.623	1
1	13308051	13313643	intronic	ENSMUSG00000005886	5593	0.058	ENSG00000140396	NCOA2	ENSP00000399968	ortholog_one2one	943.912	942.623	1
1	13313783	13316063	intronic	ENSMUSG00000005886	2281	0.021	ENSG00000140396	NCOA2	ENSP00000399968	ortholog_one2one	943.912	942.623	1
1	13317127	13319749	intronic	ENSMUSG00000005886	2623	0.015	ENSG00000140396	NCOA2	ENSP00000399968	ortholog_one2one	943.912	942.623	1
1	13321413	13323838	intronic	ENSMUSG00000005886	2426	0.179	ENSG00000140396	NCOA2	ENSP00000399968	ortholog_one2one	943.912	942.623	1
1	13324542	13327603	intronic	ENSMUSG00000005886	3062	-0.069	ENSG00000140396	NCOA2	ENSP00000399968	ortholog_one2one	943.912	942.623	1
1	13327916	13334918	intronic	ENSMUSG00000005886	7003	-0.025	ENSG00000140396	NCOA2	ENSP00000399968	ortholog_one2one	943.912	942.623	1
1	13334992	13337542	intronic	ENSMUSG00000005886	2551	0.345	ENSG00000140396	NCOA2	ENSP00000399968	ortholog_one2one	943.912	942.623	1
1	13339277	13349276	intronic	ENSMUSG00000005886	10000	-0.032	ENSG00000140396	NCOA2	ENSP00000399968	ortholog_one2one	943.912	942.623	1
1	13349277	13359276	intronic	ENSMUSG00000005886	10000	0.042	ENSG00000140396	NCOA2	ENSP00000399968	ortholog_one2one	943.912	942.623	1
1	13359277	13365103	intronic	ENSMUSG00000005886	5827	0.002	ENSG00000140396	NCOA2	ENSP00000399968	ortholog_one2one	943.912	942.623	1
1	13365811	13372858	UTR5	ENSMUSG00000005886	7048	0.131	ENSG00000140396	NCOA2	ENSP00000399968	ortholog_one2one	943.912	942.623	1
1	13374570	13376675	upstream	ENSMUSG00000005886	2106	0.003	ENSG00000140396	NCOA2	ENSP00000399968	ortholog_one2one	943.912	942.623	1
1	13558408	13565630	UTR3	ENSMUSG00000025935	7223	0.136	ENSG00000067167	TRAM1	ENSP00000262213	ortholog_one2one	930.481	930.481	1
1	13566251	13575562	exonic	ENSMUSG00000025935	9312	0.182	ENSG00000067167	TRAM1	ENSP00000262213	ortholog_one2one	930.481	930.481	1
1	13575679	13585678	exonic	ENSMUSG00000025935	10000	0.108	ENSG00000067167	TRAM1	ENSP00000262213	ortholog_one2one	930.481	930.481	1
1	13585679	13589727	exonic	ENSMUSG00000025935	4049	-0.076	ENSG00000067167	TRAM1	ENSP00000262213	ortholog_one2one	930.481	930.481	1
1	13590099	13592161	upstream	ENSMUSG00000025935	2063	-0.012	ENSG00000067167	TRAM1	ENSP00000262213	ortholog_one2one	930.481	930.481	1
1	13621926	13623271	downstream	ENSMUSG00000025937	1346	-0.311	ENSG00000147592	LACTB2	ENSP00000276590	ortholog_one2one	840.278	840.278	1
1	13623426	13627277	exonic	ENSMUSG00000025937	3852	0.079	ENSG00000147592	LACTB2	ENSP00000276590	ortholog_one2one	840.278	840.278	1
1	13627803	13636184	exonic	ENSMUSG00000025937	8382	-0.109	ENSG00000147592	LACTB2	ENSP00000276590	ortholog_one2one	840.278	840.278	1
1	13637899	13643996	exonic	ENSMUSG00000025937	6098	0.188	ENSG00000147592	LACTB2	ENSP00000276590	ortholog_one2one	840.278	840.278	1
1	13644132	13647185	intronic	ENSMUSG00000025937	3054	0.043	ENSG00000147592	LACTB2	ENSP00000276590	ortholog_one2one	840.278	840.278	1
1	13647336	13657335	exonic	ENSMUSG00000025937	10000	0.067	ENSG00000147592	LACTB2	ENSP00000276590	ortholog_one2one	840.278	840.278	1
1	13657336	13665401	exonic	ENSMUSG00000025937	8066	0.098	ENSG00000147592	LACTB2	ENSP00000276590	ortholog_one2one	840.278	840.278	1
1	13668130	13671583	UTR5	ENSMUSG00000067813	3454	-0.177	ENSG00000221947	XKR9	ENSP00000386141	ortholog_one2one	766.756	766.756	1
1	13672902	13674890	intronic	ENSMUSG00000067813	1989	-0.095	ENSG00000221947	XKR9	ENSP00000386141	ortholog_one2one	766.756	766.756	1
1	13674891	13676726	intronic	ENSMUSG00000067813	1836	-0.275	ENSG00000221947	XKR9	ENSP00000386141	ortholog_one2one	766.756	766.756	1
1	13677701	13687700	exonic	ENSMUSG00000067813	10000	-0.053	ENSG00000221947	XKR9	ENSP00000386141	ortholog_one2one	766.756	766.756	1
1	13687701	13690981	intronic	ENSMUSG00000067813	3281	-0.354	ENSG00000221947	XKR9	ENSP00000386141	ortholog_one2one	766.756	766.756	1
1	13690982	13692037	intronic	ENSMUSG00000067813	1056	0.371	ENSG00000221947	XKR9	ENSP00000386141	ortholog_one2one	766.756	766.756	1
1	13692038	13694402	intronic	ENSMUSG00000067813	2365	-0.339	ENSG00000221947	XKR9	ENSP00000386141	ortholog_one2one	766.756	766.756	1
1	13695129	13699624	intronic	ENSMUSG00000067813	4496	-0.076	ENSG00000221947	XKR9	ENSP00000386141	ortholog_one2one	766.756	766.756	1
1	13699703	13703290	exonic	ENSMUSG00000067813	3588	-0.277	ENSG00000221947	XKR9	ENSP00000386141	ortholog_one2one	766.756	766.756	1
1	14159767	14169766	UTR3	ENSMUSG00000025932	10000	-0.032	ENSG00000104313	EYA1	ENSP00000496255	ortholog_one2one	962.775	961.149	1
1	14169767	14176216	exonic	ENSMUSG00000025932	6450	-0.12	ENSG00000104313	EYA1	ENSP00000496255	ortholog_one2one	962.775	961.149	1
1	14176218	14186217	exonic	ENSMUSG00000025932	10000	-0.047	ENSG00000104313	EYA1	ENSP00000496255	ortholog_one2one	962.775	961.149	1
1	14186218	14187346	intronic	ENSMUSG00000025932	1129	0.168	ENSG00000104313	EYA1	ENSP00000496255	ortholog_one2one	962.775	961.149	1
1	14187441	14196924	intronic	ENSMUSG00000025932	9484	-0.125	ENSG00000104313	EYA1	ENSP00000496255	ortholog_one2one	962.775	961.149	1
1	14197765	14207764	intronic	ENSMUSG00000025932	10000	0.061	ENSG00000104313	EYA1	ENSP00000496255	ortholog_one2one	962.775	961.149	1
1	14207765	14210719	exonic	ENSMUSG00000025932	2955	-0.096	ENSG00000104313	EYA1	ENSP00000496255	ortholog_one2one	962.775	961.149	1
1	14210841	14214071	intronic	ENSMUSG00000025932	3231	-0.105	ENSG00000104313	EYA1	ENSP00000496255	ortholog_one2one	962.775	961.149	1
1	14214334	14222274	intronic	ENSMUSG00000025932	7941	-0.165	ENSG00000104313	EYA1	ENSP00000496255	ortholog_one2one	962.775	961.149	1
1	14222411	14227142	intronic	ENSMUSG00000025932	4732	-0.132	ENSG00000104313	EYA1	ENSP00000496255	ortholog_one2one	962.775	961.149	1
1	14228246	14237645	exonic	ENSMUSG00000025932	9400	-0.118	ENSG00000104313	EYA1	ENSP00000496255	ortholog_one2one	962.775	961.149	1
1	14238823	14240474	intronic	ENSMUSG00000025932	1652	0.342	ENSG00000104313	EYA1	ENSP00000496255	ortholog_one2one	962.775	961.149	1
1	14240809	14245762	intronic	ENSMUSG00000025932	4954	-0.009	ENSG00000104313	EYA1	ENSP00000496255	ortholog_one2one	962.775	961.149	1
1	14246946	14256945	exonic	ENSMUSG00000025932	10000	-0.142	ENSG00000104313	EYA1	ENSP00000496255	ortholog_one2one	962.775	961.149	1
1	14256946	14265964	intronic	ENSMUSG00000025932	9019	0.001	ENSG00000104313	EYA1	ENSP00000496255	ortholog_one2one	962.775	961.149	1
1	14266022	14269698	intronic	ENSMUSG00000025932	3677	0.007	ENSG00000104313	EYA1	ENSP00000496255	ortholog_one2one	962.775	961.149	1
1	14270018	14276269	exonic	ENSMUSG00000025932	6252	-0.059	ENSG00000104313	EYA1	ENSP00000496255	ortholog_one2one	962.775	961.149	1
1	14276670	14278461	intronic	ENSMUSG00000025932	1792	-0.27	ENSG00000104313	EYA1	ENSP00000496255	ortholog_one2one	962.775	961.149	1
1	14280544	14290543	exonic	ENSMUSG00000025932	10000	0.008	ENSG00000104313	EYA1	ENSP00000496255	ortholog_one2one	962.775	961.149	1
1	14290544	14294369	intronic	ENSMUSG00000025932	3826	-0.153	ENSG00000104313	EYA1	ENSP00000496255	ortholog_one2one	962.775	961.149	1
1	14295518	14299530	intronic	ENSMUSG00000025932	4013	-0.068	ENSG00000104313	EYA1	ENSP00000496255	ortholog_one2one	962.775	961.149	1
1	14299531	14300648	intronic	ENSMUSG00000025932	1118	-0.38	ENSG00000104313	EYA1	ENSP00000496255	ortholog_one2one	962.775	961.149	1
1	14300649	14308247	exonic	ENSMUSG00000025932	7599	-0.087	ENSG00000104313	EYA1	ENSP00000496255	ortholog_one2one	962.775	961.149	1
1	14308777	14310016	UTR5	ENSMUSG00000025932	1240	-0.204	ENSG00000104313	EYA1	ENSP00000496255	ortholog_one2one	962.775	961.149	1
1	14310406	14313082	upstream	ENSMUSG00000025932	2677	-0.312	ENSG00000104313	EYA1	ENSP00000496255	ortholog_one2one	962.775	961.149	1
1	14742548	14752547	downstream	ENSMUSG00000025930	10000	0.036	ENSG00000178860	MSC	ENSP00000321445	ortholog_one2one	860.696	839.806	1
1	14752810	14755451	exonic	ENSMUSG00000025930	2642	0.184	ENSG00000178860	MSC	ENSP00000321445	ortholog_one2one	860.696	839.806	1
1	14756368	14758530	upstream	ENSMUSG00000025930	2163	0.113	ENSG00000178860	MSC	ENSP00000321445	ortholog_one2one	860.696	839.806	1
1	14866332	14876331	exonic	ENSMUSG00000032769	10000	-0.134	ENSG00000104321	TRPA1	ENSP00000262209	ortholog_one2one	795.556	799.821	1
1	14877097	14879493	intronic	ENSMUSG00000032769	2397	-0.185	ENSG00000104321	TRPA1	ENSP00000262209	ortholog_one2one	795.556	799.821	1
1	14879808	14889807	exonic	ENSMUSG00000032769	10000	-0.376	ENSG00000104321	TRPA1	ENSP00000262209	ortholog_one2one	795.556	799.821	1
1	14889808	14892700	exonic	ENSMUSG00000032769	2893	-0.441	ENSG00000104321	TRPA1	ENSP00000262209	ortholog_one2one	795.556	799.821	1
1	14892701	14893985	exonic	ENSMUSG00000032769	1285	0.084	ENSG00000104321	TRPA1	ENSP00000262209	ortholog_one2one	795.556	799.821	1
1	14895382	14896455	intronic	ENSMUSG00000032769	1074	-0.527	ENSG00000104321	TRPA1	ENSP00000262209	ortholog_one2one	795.556	799.821	1
1	14896456	14906196	exonic	ENSMUSG00000032769	9741	-0.193	ENSG00000104321	TRPA1	ENSP00000262209	ortholog_one2one	795.556	799.821	1
1	14906952	14916018	exonic	ENSMUSG00000032769	9067	-0.071	ENSG00000104321	TRPA1	ENSP00000262209	ortholog_one2one	795.556	799.821	1
1	14916264	14918651	intronic	ENSMUSG00000032769	2388	-0.376	ENSG00000104321	TRPA1	ENSP00000262209	ortholog_one2one	795.556	799.821	1
1	14919096	14928742	upstream	ENSMUSG00000032769	9647	-0.207	ENSG00000104321	TRPA1	ENSP00000262209	ortholog_one2one	795.556	799.821	1
1	15281964	15290329	UTR5	ENSMUSG00000092083	8366	-0.003					NA	NA	NA
1	15290367	15299148	intronic	ENSMUSG00000092083	8782	-0.026					NA	NA	NA
1	15299512	15300655	intronic	ENSMUSG00000092083	1144	-0.103					NA	NA	NA
1	15301396	15302675	intronic	ENSMUSG00000092083	1280	-0.27					NA	NA	NA
1	15303275	15309106	intronic	ENSMUSG00000092083	5832	-0.091					NA	NA	NA
1	15309129	15319128	exonic	ENSMUSG00000092083	10000	-0.188					NA	NA	NA
1	15319129	15321631	intronic	ENSMUSG00000092083	2503	-0.281					NA	NA	NA
1	15321632	15322747	intronic	ENSMUSG00000092083	1116	-0.553					NA	NA	NA
1	15322748	15332747	intronic	ENSMUSG00000092083	10000	0.082					NA	NA	NA
1	15332748	15342747	intronic	ENSMUSG00000092083	10000	-0.246					NA	NA	NA
1	15343150	15344826	intronic	ENSMUSG00000092083	1677	-0.272					NA	NA	NA
1	15345187	15351243	intronic	ENSMUSG00000092083	6057	-0.194					NA	NA	NA
1	15351426	15352822	intronic	ENSMUSG00000092083	1397	-0.283					NA	NA	NA
1	15353380	15358367	intronic	ENSMUSG00000092083	4988	-0.387					NA	NA	NA
1	15358368	15360196	intronic	ENSMUSG00000092083	1829	0.237					NA	NA	NA
1	15360197	15361432	intronic	ENSMUSG00000092083	1236	-0.522					NA	NA	NA
1	15361433	15365164	intronic	ENSMUSG00000092083	3732	0.01					NA	NA	NA
1	15365555	15368947	intronic	ENSMUSG00000092083	3393	0.019					NA	NA	NA
1	15368948	15370183	intronic	ENSMUSG00000092083	1236	-0.689					NA	NA	NA
1	15370184	15378160	intronic	ENSMUSG00000092083	7977	-0.268					NA	NA	NA
1	15378575	15380349	intronic	ENSMUSG00000092083	1775	-0.453					NA	NA	NA
1	15380458	15388523	intronic	ENSMUSG00000092083	8066	-0.168					NA	NA	NA
1	15389197	15390827	intronic	ENSMUSG00000092083	1631	-0.212					NA	NA	NA
1	15390828	15392043	intronic	ENSMUSG00000092083	1216	0.009					NA	NA	NA
1	15392044	15394466	intronic	ENSMUSG00000092083	2423	-0.475					NA	NA	NA
1	15394467	15395812	intronic	ENSMUSG00000092083	1346	-0.123					NA	NA	NA
1	15396148	15399467	intronic	ENSMUSG00000092083	3320	-0.312					NA	NA	NA
1	15399828	15409827	intronic	ENSMUSG00000092083	10000	-0.229					NA	NA	NA
1	15409828	15417316	intronic	ENSMUSG00000092083	7489	-0.139					NA	NA	NA
1	15417494	15422294	intronic	ENSMUSG00000092083	4801	0.022					NA	NA	NA
1	15422461	15429472	intronic	ENSMUSG00000092083	7012	-0.067					NA	NA	NA
1	15429530	15439529	intronic	ENSMUSG00000092083	10000	-0.236					NA	NA	NA
1	15439530	15447683	intronic	ENSMUSG00000092083	8154	-0.275					NA	NA	NA
1	15448381	15453173	intronic	ENSMUSG00000092083	4793	0.002					NA	NA	NA
1	15453309	15456092	intronic	ENSMUSG00000092083	2784	0.037					NA	NA	NA
1	15456276	15460694	intronic	ENSMUSG00000092083	4419	-0.368					NA	NA	NA
1	15461057	15471056	intronic	ENSMUSG00000092083	10000	-0.108					NA	NA	NA
1	15472170	15482169	intronic	ENSMUSG00000092083	10000	-0.382					NA	NA	NA
1	15482170	15483287	intronic	ENSMUSG00000092083	1118	-0.069					NA	NA	NA
1	15486628	15490713	intronic	ENSMUSG00000092083	4086	-0.156					NA	NA	NA
1	15491471	15500795	intronic	ENSMUSG00000092083	9325	-0.26					NA	NA	NA
1	15501253	15503680	intronic	ENSMUSG00000092083	2428	-0.318					NA	NA	NA
1	15503689	15509840	intronic	ENSMUSG00000092083	6152	-0.363					NA	NA	NA
1	15509842	15517802	intronic	ENSMUSG00000092083	7961	-0.274					NA	NA	NA
1	15519075	15520440	intronic	ENSMUSG00000092083	1366	0.014					NA	NA	NA
1	15522011	15525637	intronic	ENSMUSG00000092083	3627	-0.384					NA	NA	NA
1	15525667	15535666	intronic	ENSMUSG00000092083	10000	-0.094					NA	NA	NA
1	15535667	15536792	intronic	ENSMUSG00000092083	1126	-0.419					NA	NA	NA
1	15537069	15538415	intronic	ENSMUSG00000092083	1347	-0.112					NA	NA	NA
1	15538959	15544002	intronic	ENSMUSG00000092083	5044	-0.185					NA	NA	NA
1	15544142	15546613	intronic	ENSMUSG00000092083	2472	0.127					NA	NA	NA
1	15546963	15555625	intronic	ENSMUSG00000092083	8663	-0.075					NA	NA	NA
1	15555786	15565212	intronic	ENSMUSG00000092083	9427	-0.154					NA	NA	NA
1	15565409	15567226	intronic	ENSMUSG00000092083	1818	-0.186					NA	NA	NA
1	15567257	15568780	intronic	ENSMUSG00000092083	1524	0.179					NA	NA	NA
1	15569968	15571148	intronic	ENSMUSG00000092083	1181	-0.236					NA	NA	NA
1	15571149	15572225	intronic	ENSMUSG00000092083	1077	-0.249					NA	NA	NA
1	15572226	15573985	intronic	ENSMUSG00000092083	1760	-0.563					NA	NA	NA
1	15573986	15576886	intronic	ENSMUSG00000092083	2901	-0.086					NA	NA	NA
1	15577424	15578621	intronic	ENSMUSG00000092083	1198	0.133					NA	NA	NA
1	15579157	15586309	intronic	ENSMUSG00000092083	7153	-0.257					NA	NA	NA
1	15586610	15594979	intronic	ENSMUSG00000092083	8370	-0.242					NA	NA	NA
1	15595102	15605101	intronic	ENSMUSG00000092083	10000	-0.274					NA	NA	NA
1	15605900	15609508	intronic	ENSMUSG00000092083	3609	-0.028					NA	NA	NA
1	15611029	15612721	intronic	ENSMUSG00000092083	1693	-0.076					NA	NA	NA
1	15613195	15618391	intronic	ENSMUSG00000092083	5197	-0.185					NA	NA	NA
1	15618571	15623782	intronic	ENSMUSG00000092083	5212	-0.041					NA	NA	NA
1	15623867	15632789	intronic	ENSMUSG00000092083	8923	0.054					NA	NA	NA
1	15632806	15638928	intronic	ENSMUSG00000092083	6123	-0.237					NA	NA	NA
1	15638966	15645374	intronic	ENSMUSG00000092083	6409	-0.004					NA	NA	NA
1	15645597	15647572	intronic	ENSMUSG00000092083	1976	0.295					NA	NA	NA
1	15647593	15649715	intronic	ENSMUSG00000092083	2123	-0.093					NA	NA	NA
1	15649781	15659780	intronic	ENSMUSG00000092083	10000	0.105					NA	NA	NA
1	15659781	15662885	intronic	ENSMUSG00000092083	3105	0.057					NA	NA	NA
1	15663007	15673006	intronic	ENSMUSG00000092083	10000	-0.289					NA	NA	NA
1	15673007	15674214	intronic	ENSMUSG00000092083	1208	-0.147					NA	NA	NA
1	15674635	15679104	intronic	ENSMUSG00000092083	4470	-0.257					NA	NA	NA
1	15681395	15687238	intronic	ENSMUSG00000092083	5844	-0.008					NA	NA	NA
1	15687551	15697550	intronic	ENSMUSG00000092083	10000	-0.187					NA	NA	NA
1	15697551	15700811	intronic	ENSMUSG00000092083	3261	-0.147					NA	NA	NA
1	15700975	15704478	intronic	ENSMUSG00000092083	3504	-0.173					NA	NA	NA
1	15706418	15716417	exonic	ENSMUSG00000092083	10000	-0.064					NA	NA	NA
1	15716418	15723945	UTR3	ENSMUSG00000092083	7528	-0.132					NA	NA	NA
1	15724256	15730416	downstream	ENSMUSG00000092083	6161	-0.195					NA	NA	NA
1	15804033	15814032	exonic	ENSMUSG00000025925	10000	-0.054	ENSG00000147601	TERF1	ENSP00000276603	ortholog_one2one	657.957	630.979	1
1	15814033	15824032	exonic	ENSMUSG00000025925	10000	-0.353	ENSG00000147601	TERF1	ENSP00000276603	ortholog_one2one	657.957	630.979	1
1	15824033	15826832	intronic	ENSMUSG00000025925	2800	-0.449	ENSG00000147601	TERF1	ENSP00000276603	ortholog_one2one	657.957	630.979	1
1	15826834	15836833	exonic	ENSMUSG00000025925	10000	-0.144	ENSG00000147601	TERF1	ENSP00000276603	ortholog_one2one	657.957	630.979	1
1	15836834	15840841	exonic	ENSMUSG00000025925	4008	-0.224	ENSG00000147601	TERF1	ENSP00000276603	ortholog_one2one	657.957	630.979	1
1	15841186	15851185	exonic	ENSMUSG00000025925	10000	-0.016	ENSG00000147601	TERF1	ENSP00000276603	ortholog_one2one	657.957	630.979	1
1	15851186	15860100	exonic	ENSMUSG00000032719	8915	0.026	ENSG00000164764	SBSPON	ENSP00000297354	ortholog_one2one	893.939	893.939	1
1	15860215	15868612	exonic	ENSMUSG00000032719	8398	0.054	ENSG00000164764	SBSPON	ENSP00000297354	ortholog_one2one	893.939	893.939	1
1	15870263	15875371	intronic	ENSMUSG00000032719	5109	-0.22	ENSG00000164764	SBSPON	ENSP00000297354	ortholog_one2one	893.939	893.939	1
1	15875426	15885425	exonic	ENSMUSG00000032719	10000	0.025	ENSG00000164764	SBSPON	ENSP00000297354	ortholog_one2one	893.939	893.939	1
1	15885426	15895425	exonic	ENSMUSG00000032719	10000	0.045	ENSG00000164764	SBSPON	ENSP00000297354	ortholog_one2one	893.939	893.939	1
1	16060911	16065082	downstream	ENSMUSG00000067795	4172	0.177	ENSG00000274443	C8orf89	ENSP00000485524	ortholog_one2one	675.325	645.963	1
1	16065298	16067610	exonic	ENSMUSG00000067795	2313	0.048	ENSG00000274443	C8orf89	ENSP00000485524	ortholog_one2one	675.325	645.963	1
1	16067611	16068777	intronic	ENSMUSG00000067795	1167	0.271	ENSG00000274443	C8orf89	ENSP00000485524	ortholog_one2one	675.325	645.963	1
1	16069551	16070670	intronic	ENSMUSG00000067795	1120	0.211	ENSG00000274443	C8orf89	ENSP00000485524	ortholog_one2one	675.325	645.963	1
1	16070887	16079433	exonic	ENSMUSG00000067795	8547	-0.041	ENSG00000274443	C8orf89	ENSP00000485524	ortholog_one2one	675.325	645.963	1
1	16079704	16083273	exonic	ENSMUSG00000067795	3570	0.054	ENSG00000274443	C8orf89	ENSP00000485524	ortholog_one2one	675.325	645.963	1
1	16084240	16089772	intronic	ENSMUSG00000067795	5533	-0.011	ENSG00000274443	C8orf89	ENSP00000485524	ortholog_one2one	675.325	645.963	1
1	16090251	16100250	UTR5	ENSMUSG00000067795	10000	0.108	ENSG00000274443	C8orf89	ENSP00000485524	ortholog_one2one	675.325	645.963	1
1	16100251	16105005	exonic	ENSMUSG00000043716	4755	-0.015					NA	NA	NA
1	16105894	16108559	exonic	ENSMUSG00000025921	2666	-0.064	ENSG00000121039	RDH10	ENSP00000240285	ortholog_one2one	98.827	98.827	1
1	16108704	16114112	intronic	ENSMUSG00000025921	5409	0.002	ENSG00000121039	RDH10	ENSP00000240285	ortholog_one2one	98.827	98.827	1
1	16114274	16124273	intronic	ENSMUSG00000025921	10000	-0.033	ENSG00000121039	RDH10	ENSP00000240285	ortholog_one2one	98.827	98.827	1
1	16125598	16134438	exonic	ENSMUSG00000025921	8841	0.071	ENSG00000121039	RDH10	ENSP00000240285	ortholog_one2one	98.827	98.827	1
1	16134637	16141533	downstream	ENSMUSG00000025921	6897	0.105	ENSG00000121039	RDH10	ENSP00000240285	ortholog_one2one	98.827	98.827	1
1	16222570	16230563	exonic	ENSMUSG00000025920	7994	0.073	ENSG00000040341	STAU2	ENSP00000428756	ortholog_one2one	935.088	935.088	1
1	16230614	16232992	exonic	ENSMUSG00000025920	2379	0.062	ENSG00000040341	STAU2	ENSP00000428756	ortholog_one2one	935.088	935.088	1
1	16233419	16236272	intronic	ENSMUSG00000025920	2854	0.174	ENSG00000040341	STAU2	ENSP00000428756	ortholog_one2one	935.088	935.088	1
1	16237982	16240016	intronic	ENSMUSG00000025920	2035	-0.079	ENSG00000040341	STAU2	ENSP00000428756	ortholog_one2one	935.088	935.088	1
1	16240159	16250158	intronic	ENSMUSG00000025920	10000	0.029	ENSG00000040341	STAU2	ENSP00000428756	ortholog_one2one	935.088	935.088	1
1	16251239	16254297	intronic	ENSMUSG00000025920	3059	-0.044	ENSG00000040341	STAU2	ENSP00000428756	ortholog_one2one	935.088	935.088	1
1	16255385	16262595	intronic	ENSMUSG00000025920	7211	0.015	ENSG00000040341	STAU2	ENSP00000428756	ortholog_one2one	935.088	935.088	1
1	16263646	16268330	intronic	ENSMUSG00000025920	4685	0.136	ENSG00000040341	STAU2	ENSP00000428756	ortholog_one2one	935.088	935.088	1
1	16268413	16278412	intronic	ENSMUSG00000025920	10000	0.055	ENSG00000040341	STAU2	ENSP00000428756	ortholog_one2one	935.088	935.088	1
1	16278413	16284331	intronic	ENSMUSG00000025920	5919	0.083	ENSG00000040341	STAU2	ENSP00000428756	ortholog_one2one	935.088	935.088	1
1	16285413	16287261	intronic	ENSMUSG00000025920	1849	-0.264	ENSG00000040341	STAU2	ENSP00000428756	ortholog_one2one	935.088	935.088	1
1	16288377	16290774	intronic	ENSMUSG00000025920	2398	-0.025	ENSG00000040341	STAU2	ENSP00000428756	ortholog_one2one	935.088	935.088	1
1	16291077	16292092	intronic	ENSMUSG00000025920	1016	-0.339	ENSG00000040341	STAU2	ENSP00000428756	ortholog_one2one	935.088	935.088	1
1	16292436	16295299	intronic	ENSMUSG00000025920	2864	0.045	ENSG00000040341	STAU2	ENSP00000428756	ortholog_one2one	935.088	935.088	1
1	16295745	16305744	intronic	ENSMUSG00000025920	10000	-0.152	ENSG00000040341	STAU2	ENSP00000428756	ortholog_one2one	935.088	935.088	1
1	16305745	16308126	intronic	ENSMUSG00000025920	2382	0.053	ENSG00000040341	STAU2	ENSP00000428756	ortholog_one2one	935.088	935.088	1
1	16308708	16309818	intronic	ENSMUSG00000025920	1111	-0.406	ENSG00000040341	STAU2	ENSP00000428756	ortholog_one2one	935.088	935.088	1
1	16310095	16320094	intronic	ENSMUSG00000025920	10000	-0.106	ENSG00000040341	STAU2	ENSP00000428756	ortholog_one2one	935.088	935.088	1
1	16320095	16321360	intronic	ENSMUSG00000025920	1266	-0.022	ENSG00000040341	STAU2	ENSP00000428756	ortholog_one2one	935.088	935.088	1
1	16321461	16328032	intronic	ENSMUSG00000025920	6572	-0.039	ENSG00000040341	STAU2	ENSP00000428756	ortholog_one2one	935.088	935.088	1
1	16328112	16330337	intronic	ENSMUSG00000025920	2226	-0.022	ENSG00000040341	STAU2	ENSP00000428756	ortholog_one2one	935.088	935.088	1
1	16330338	16331741	intronic	ENSMUSG00000025920	1404	-0.204	ENSG00000040341	STAU2	ENSP00000428756	ortholog_one2one	935.088	935.088	1
1	16332191	16333458	intronic	ENSMUSG00000025920	1268	-0.546	ENSG00000040341	STAU2	ENSP00000428756	ortholog_one2one	935.088	935.088	1
1	16333459	16337496	intronic	ENSMUSG00000025920	4038	0.065	ENSG00000040341	STAU2	ENSP00000428756	ortholog_one2one	935.088	935.088	1
1	16338453	16341957	intronic	ENSMUSG00000025920	3505	-0.204	ENSG00000040341	STAU2	ENSP00000428756	ortholog_one2one	935.088	935.088	1
1	16342969	16352612	exonic	ENSMUSG00000025920	9644	-0.059	ENSG00000040341	STAU2	ENSP00000428756	ortholog_one2one	935.088	935.088	1
1	16352686	16362685	intronic	ENSMUSG00000025920	10000	-0.084	ENSG00000040341	STAU2	ENSP00000428756	ortholog_one2one	935.088	935.088	1
1	16362686	16365439	intronic	ENSMUSG00000025920	2754	-0.262	ENSG00000040341	STAU2	ENSP00000428756	ortholog_one2one	935.088	935.088	1
1	16365712	16371044	exonic	ENSMUSG00000025920	5333	-0.19	ENSG00000040341	STAU2	ENSP00000428756	ortholog_one2one	935.088	935.088	1
1	16371045	16372747	intronic	ENSMUSG00000025920	1703	0.419	ENSG00000040341	STAU2	ENSP00000428756	ortholog_one2one	935.088	935.088	1
1	16372748	16374190	intronic	ENSMUSG00000025920	1443	-0.118	ENSG00000040341	STAU2	ENSP00000428756	ortholog_one2one	935.088	935.088	1
1	16374191	16375477	exonic	ENSMUSG00000025920	1287	0.115	ENSG00000040341	STAU2	ENSP00000428756	ortholog_one2one	935.088	935.088	1
1	16375478	16382641	intronic	ENSMUSG00000025920	7164	-0.299	ENSG00000040341	STAU2	ENSP00000428756	ortholog_one2one	935.088	935.088	1
1	16383439	16385173	intronic	ENSMUSG00000025920	1735	-0.205	ENSG00000040341	STAU2	ENSP00000428756	ortholog_one2one	935.088	935.088	1
1	16385174	16386685	intronic	ENSMUSG00000025920	1512	-0.496	ENSG00000040341	STAU2	ENSP00000428756	ortholog_one2one	935.088	935.088	1
1	16386686	16392155	exonic	ENSMUSG00000025920	5470	0.016	ENSG00000040341	STAU2	ENSP00000428756	ortholog_one2one	935.088	935.088	1
1	16392637	16395230	exonic	ENSMUSG00000025920	2594	-0.155	ENSG00000040341	STAU2	ENSP00000428756	ortholog_one2one	935.088	935.088	1
1	16395466	16405465	intronic	ENSMUSG00000025920	10000	-0.225	ENSG00000040341	STAU2	ENSP00000428756	ortholog_one2one	935.088	935.088	1
1	16405466	16415465	intronic	ENSMUSG00000025920	10000	0.035	ENSG00000040341	STAU2	ENSP00000428756	ortholog_one2one	935.088	935.088	1
1	16415466	16425465	intronic	ENSMUSG00000025920	10000	-0.267	ENSG00000040341	STAU2	ENSP00000428756	ortholog_one2one	935.088	935.088	1
1	16425466	16435465	exonic	ENSMUSG00000025920	10000	-0.003	ENSG00000040341	STAU2	ENSP00000428756	ortholog_one2one	935.088	935.088	1
1	16435466	16445465	exonic	ENSMUSG00000025920	10000	-0.233	ENSG00000040341	STAU2	ENSP00000428756	ortholog_one2one	935.088	935.088	1
1	16445466	16449490	intronic	ENSMUSG00000025920	4025	0.094	ENSG00000040341	STAU2	ENSP00000428756	ortholog_one2one	935.088	935.088	1
1	16449887	16459886	UTR3	ENSMUSG00000025920	10000	-0.202	ENSG00000040341	STAU2	ENSP00000428756	ortholog_one2one	935.088	935.088	1
1	16459887	16462351	exonic	ENSMUSG00000025920	2465	-0.176	ENSG00000040341	STAU2	ENSP00000428756	ortholog_one2one	935.088	935.088	1
1	16462872	16472871	exonic	ENSMUSG00000025920	10000	-0.1	ENSG00000040341	STAU2	ENSP00000428756	ortholog_one2one	935.088	935.088	1
1	16472872	16475223	intronic	ENSMUSG00000025920	2352	-0.084	ENSG00000040341	STAU2	ENSP00000428756	ortholog_one2one	935.088	935.088	1
1	16475465	16478262	intronic	ENSMUSG00000025920	2798	-0.179	ENSG00000040341	STAU2	ENSP00000428756	ortholog_one2one	935.088	935.088	1
1	16478522	16482527	intronic	ENSMUSG00000025920	4006	-0.121	ENSG00000040341	STAU2	ENSP00000428756	ortholog_one2one	935.088	935.088	1
1	16482765	16484289	intronic	ENSMUSG00000025920	1525	-0.01	ENSG00000040341	STAU2	ENSP00000428756	ortholog_one2one	935.088	935.088	1
1	16484447	16491372	exonic	ENSMUSG00000025920	6926	-0.383	ENSG00000040341	STAU2	ENSP00000428756	ortholog_one2one	935.088	935.088	1
1	16491789	16495043	intronic	ENSMUSG00000025920	3255	-0.042	ENSG00000040341	STAU2	ENSP00000428756	ortholog_one2one	935.088	935.088	1
1	16495185	16496309	intronic	ENSMUSG00000025920	1125	-0.101	ENSG00000040341	STAU2	ENSP00000428756	ortholog_one2one	935.088	935.088	1
1	16496370	16503459	intronic	ENSMUSG00000025920	7090	0.228	ENSG00000040341	STAU2	ENSP00000428756	ortholog_one2one	935.088	935.088	1
1	16504046	16512432	exonic	ENSMUSG00000025920	8387	-0.083	ENSG00000040341	STAU2	ENSP00000428756	ortholog_one2one	935.088	935.088	1
1	16512641	16516395	intronic	ENSMUSG00000025920	3755	-0.042	ENSG00000040341	STAU2	ENSP00000428756	ortholog_one2one	935.088	935.088	1
1	16516539	16518626	intronic	ENSMUSG00000025920	2088	-0.164	ENSG00000040341	STAU2	ENSP00000428756	ortholog_one2one	935.088	935.088	1
1	16519826	16529825	UTR5	ENSMUSG00000025920	10000	-0.117	ENSG00000040341	STAU2	ENSP00000428756	ortholog_one2one	935.088	935.088	1
1	16536662	16546661	exonic	ENSMUSG00000025939	10000	0.071	ENSG00000258677	AC022826.2	ENSP00000454445	ortholog_one2one	811.111	906.832	1
1	16546662	16549495	intronic	ENSMUSG00000025939	2834	0.011	ENSG00000258677	AC022826.2	ENSP00000454445	ortholog_one2one	811.111	906.832	1
1	16551034	16553368	intronic	ENSMUSG00000025939	2335	0.102	ENSG00000258677	AC022826.2	ENSP00000454445	ortholog_one2one	811.111	906.832	1
1	16554614	16556250	intronic	ENSMUSG00000025939	1637	0.105	ENSG00000258677	AC022826.2	ENSP00000454445	ortholog_one2one	811.111	906.832	1
1	16556256	16566255	intronic	ENSMUSG00000025939	10000	-0.117	ENSG00000258677	AC022826.2	ENSP00000454445	ortholog_one2one	811.111	906.832	1
1	16566256	16568191	intronic	ENSMUSG00000025939	1936	-0.121	ENSG00000258677	AC022826.2	ENSP00000454445	ortholog_one2one	811.111	906.832	1
1	16570435	16573021	exonic	ENSMUSG00000025939	2587	0.014	ENSG00000258677	AC022826.2	ENSP00000454445	ortholog_one2one	811.111	906.832	1
1	16574217	16575548	intronic	ENSMUSG00000025939	1332	-0.037	ENSG00000258677	AC022826.2	ENSP00000454445	ortholog_one2one	811.111	906.832	1
1	16576704	16586703	exonic	ENSMUSG00000025939	10000	-0.096	ENSG00000258677	AC022826.2	ENSP00000454445	ortholog_one2one	811.111	906.832	1
1	16586704	16588118	intronic	ENSMUSG00000025939	1415	-0.122	ENSG00000258677	AC022826.2	ENSP00000454445	ortholog_one2one	811.111	906.832	1
1	16588974	16592922	intronic	ENSMUSG00000025939	3949	-0.181	ENSG00000258677	AC022826.2	ENSP00000454445	ortholog_one2one	811.111	906.832	1
1	16593562	16602894	exonic	ENSMUSG00000025939	9333	-0.048	ENSG00000258677	AC022826.2	ENSP00000454445	ortholog_one2one	811.111	906.832	1
1	16605292	16607200	intronic	ENSMUSG00000025939	1909	-0.088	ENSG00000258677	AC022826.2	ENSP00000454445	ortholog_one2one	811.111	906.832	1
1	16607201	16608284	intronic	ENSMUSG00000025939	1084	-0.242	ENSG00000258677	AC022826.2	ENSP00000454445	ortholog_one2one	811.111	906.832	1
1	16608285	16611624	intronic	ENSMUSG00000025939	3340	-0.022	ENSG00000258677	AC022826.2	ENSP00000454445	ortholog_one2one	811.111	906.832	1
1	16611923	16615539	intronic	ENSMUSG00000025939	3617	-0.178	ENSG00000258677	AC022826.2	ENSP00000454445	ortholog_one2one	811.111	906.832	1
1	16615676	16618791	intronic	ENSMUSG00000025939	3116	-0.003	ENSG00000258677	AC022826.2	ENSP00000454445	ortholog_one2one	811.111	906.832	1
1	16619077	16627694	exonic	ENSMUSG00000025939	8618	0.071	ENSG00000258677	AC022826.2	ENSP00000454445	ortholog_one2one	811.111	906.832	1
1	16638252	16648251	exonic	ENSMUSG00000079658	10000	-0.114	ENSG00000154582	ELOC	ENSP00000478121	ortholog_one2one	828.358	991.071	1
1	16648252	16651195	intronic	ENSMUSG00000079658	2944	0.103	ENSG00000154582	ELOC	ENSP00000478121	ortholog_one2one	828.358	991.071	1
1	16651616	16653157	intronic	ENSMUSG00000079658	1542	-0.243	ENSG00000154582	ELOC	ENSP00000478121	ortholog_one2one	828.358	991.071	1
1	16653781	16663780	UTR5	ENSMUSG00000079658	10000	-0.009	ENSG00000154582	ELOC	ENSP00000478121	ortholog_one2one	828.358	991.071	1
1	16664404	16667258	exonic	ENSMUSG00000025940	2855	0.382	ENSG00000175606	TMEM70	ENSP00000312599	ortholog_one2one	614.173	60	1
1	16667259	16668572	exonic	ENSMUSG00000025940	1314	-0.437	ENSG00000175606	TMEM70	ENSP00000312599	ortholog_one2one	614.173	60	1
1	16668573	16673759	intronic	ENSMUSG00000025940	5187	0.002	ENSG00000175606	TMEM70	ENSP00000312599	ortholog_one2one	614.173	60	1
1	16674549	16684548	exonic	ENSMUSG00000025940	10000	0.102	ENSG00000175606	TMEM70	ENSP00000312599	ortholog_one2one	614.173	60	1
1	16685890	16693173	exonic	ENSMUSG00000025779	7284	0.081	ENSG00000154589	LY96	ENSP00000284818	ortholog_one2one	63.75	63.75	1
1	16693332	16701997	exonic	ENSMUSG00000025779	8666	0.028	ENSG00000154589	LY96	ENSP00000284818	ortholog_one2one	63.75	63.75	1
1	16702335	16705637	intronic	ENSMUSG00000025779	3303	0.125	ENSG00000154589	LY96	ENSP00000284818	ortholog_one2one	63.75	63.75	1
1	16706128	16707582	exonic	ENSMUSG00000025779	1455	-0.214	ENSG00000154589	LY96	ENSP00000284818	ortholog_one2one	63.75	63.75	1
1	16708472	16709869	exonic	ENSMUSG00000025779	1398	-0.011	ENSG00000154589	LY96	ENSP00000284818	ortholog_one2one	63.75	63.75	1
1	16958278	16965653	UTR3	ENSMUSG00000042686	7376	-0.16	ENSG00000104369	JPH1	ENSP00000344488	ortholog_one2one	933.333	931.921	1
1	16965669	16971086	intronic	ENSMUSG00000042686	5418	-0.362	ENSG00000104369	JPH1	ENSP00000344488	ortholog_one2one	933.333	931.921	1
1	16971133	16981132	splicing	ENSMUSG00000042686	10000	-0.133	ENSG00000104369	JPH1	ENSP00000344488	ortholog_one2one	933.333	931.921	1
1	16981133	16982750	intronic	ENSMUSG00000042686	1618	0.118	ENSG00000104369	JPH1	ENSP00000344488	ortholog_one2one	933.333	931.921	1
1	16982923	16990339	intronic	ENSMUSG00000042686	7417	-0.037	ENSG00000104369	JPH1	ENSP00000344488	ortholog_one2one	933.333	931.921	1
1	16991868	17001717	exonic	ENSMUSG00000042686	9850	-0.146	ENSG00000104369	JPH1	ENSP00000344488	ortholog_one2one	933.333	931.921	1
1	17001770	17011769	exonic	ENSMUSG00000042686	10000	-0.221	ENSG00000104369	JPH1	ENSP00000344488	ortholog_one2one	933.333	931.921	1
1	17011770	17016276	exonic	ENSMUSG00000042686	4507	-0.104	ENSG00000104369	JPH1	ENSP00000344488	ortholog_one2one	933.333	931.921	1
1	17017274	17019051	intronic	ENSMUSG00000042686	1778	0.211	ENSG00000104369	JPH1	ENSP00000344488	ortholog_one2one	933.333	931.921	1
1	17019058	17023195	intronic	ENSMUSG00000042686	4138	-0.174	ENSG00000104369	JPH1	ENSP00000344488	ortholog_one2one	933.333	931.921	1
1	17024175	17034174	intronic	ENSMUSG00000042686	10000	-0.208	ENSG00000104369	JPH1	ENSP00000344488	ortholog_one2one	933.333	931.921	1
1	17034175	17044174	intronic	ENSMUSG00000042686	10000	-0.164	ENSG00000104369	JPH1	ENSP00000344488	ortholog_one2one	933.333	931.921	1
1	17044175	17051738	intronic	ENSMUSG00000042686	7564	-0.171	ENSG00000104369	JPH1	ENSP00000344488	ortholog_one2one	933.333	931.921	1
1	17052740	17061888	intronic	ENSMUSG00000042686	9149	-0.086	ENSG00000104369	JPH1	ENSP00000344488	ortholog_one2one	933.333	931.921	1
1	17061903	17071902	intronic	ENSMUSG00000042686	10000	-0.217	ENSG00000104369	JPH1	ENSP00000344488	ortholog_one2one	933.333	931.921	1
1	17071903	17075171	intronic	ENSMUSG00000042686	3269	0.135	ENSG00000104369	JPH1	ENSP00000344488	ortholog_one2one	933.333	931.921	1
1	17075464	17085232	intronic	ENSMUSG00000042686	9769	-0.24	ENSG00000104369	JPH1	ENSP00000344488	ortholog_one2one	933.333	931.921	1
1	17087123	17097122	exonic	ENSMUSG00000042686	10000	-0.223	ENSG00000104369	JPH1	ENSP00000344488	ortholog_one2one	933.333	931.921	1
1	17098319	17099868	upstream	ENSMUSG00000042686	1550	0.067	ENSG00000104369	JPH1	ENSP00000344488	ortholog_one2one	933.333	931.921	1
1	17143665	17145654	exonic	ENSMUSG00000025777	1990	0.292	ENSG00000104381	GDAP1	ENSP00000220822	ortholog_one2one	938.548	938.548	1
1	17145656	17148057	exonic	ENSMUSG00000025777	2402	0.105	ENSG00000104381	GDAP1	ENSP00000220822	ortholog_one2one	938.548	938.548	1
1	17148444	17151387	intronic	ENSMUSG00000025777	2944	0.008	ENSG00000104381	GDAP1	ENSP00000220822	ortholog_one2one	938.548	938.548	1
1	17152861	17159153	exonic	ENSMUSG00000025777	6293	-0.258	ENSG00000104381	GDAP1	ENSP00000220822	ortholog_one2one	938.548	938.548	1
1	17160502	17164227	exonic	ENSMUSG00000025777	3726	-0.197	ENSG00000104381	GDAP1	ENSP00000220822	ortholog_one2one	938.548	938.548	1
1	17164370	17167874	downstream	ENSMUSG00000025777	3505	-0.189	ENSG00000104381	GDAP1	ENSP00000220822	ortholog_one2one	938.548	938.548	1
1	17594641	17604640	exonic	ENSMUSG00000067780	10000	-0.207	ENSG00000137558	PI15	ENSP00000260113	ortholog_one2one	895.911	934.109	1
1	17604641	17613859	intronic	ENSMUSG00000067780	9219	-0.151	ENSG00000137558	PI15	ENSP00000260113	ortholog_one2one	895.911	934.109	1
1	17614121	17616100	intronic	ENSMUSG00000067780	1980	-0.497	ENSG00000137558	PI15	ENSP00000260113	ortholog_one2one	895.911	934.109	1
1	17616642	17626272	exonic	ENSMUSG00000067780	9631	-0.375	ENSG00000137558	PI15	ENSP00000260113	ortholog_one2one	895.911	934.109	1
1	17627069	17631312	UTR3	ENSMUSG00000067780	4244	-0.354	ENSG00000137558	PI15	ENSP00000260113	ortholog_one2one	895.911	934.109	1
1	17721561	17726666	upstream	ENSMUSG00000025776	5106	-0.267	ENSG00000121005	CRISPLD1	ENSP00000262207	ortholog_one2one	94.6	94.6	1
1	17726997	17729238	exonic	ENSMUSG00000025776	2242	0.151	ENSG00000121005	CRISPLD1	ENSP00000262207	ortholog_one2one	94.6	94.6	1
1	17729800	17734344	intronic	ENSMUSG00000025776	4545	-0.544	ENSG00000121005	CRISPLD1	ENSP00000262207	ortholog_one2one	94.6	94.6	1
1	17735404	17737630	intronic	ENSMUSG00000025776	2227	-0.299	ENSG00000121005	CRISPLD1	ENSP00000262207	ortholog_one2one	94.6	94.6	1
1	17738310	17748309	exonic	ENSMUSG00000025776	10000	-0.411	ENSG00000121005	CRISPLD1	ENSP00000262207	ortholog_one2one	94.6	94.6	1
1	17748310	17749755	exonic	ENSMUSG00000025776	1446	-0.469	ENSG00000121005	CRISPLD1	ENSP00000262207	ortholog_one2one	94.6	94.6	1
1	17750087	17760086	exonic	ENSMUSG00000025776	10000	-0.314	ENSG00000121005	CRISPLD1	ENSP00000262207	ortholog_one2one	94.6	94.6	1
1	17760087	17763453	exonic	ENSMUSG00000025776	3367	-0.098	ENSG00000121005	CRISPLD1	ENSP00000262207	ortholog_one2one	94.6	94.6	1
1	17764039	17765199	exonic	ENSMUSG00000025776	1161	-0.318	ENSG00000121005	CRISPLD1	ENSP00000262207	ortholog_one2one	94.6	94.6	1
1	17766964	17771634	downstream	ENSMUSG00000025776	4671	-0.488	ENSG00000121005	CRISPLD1	ENSP00000262207	ortholog_one2one	94.6	94.6	1
1	18112506	18114611	downstream	ENSMUSG00000025774	2106	0.049	ENSG00000124812	CRISP1	ENSP00000338276	ortholog_one2one	522.184	614.458	1
1	18114824	18119565	exonic	ENSMUSG00000025774	4742	-0.236	ENSG00000124812	CRISP1	ENSP00000338276	ortholog_one2one	522.184	614.458	1
1	18119594	18129593	exonic	ENSMUSG00000025774	10000	-0.355	ENSG00000124812	CRISP1	ENSP00000338276	ortholog_one2one	522.184	614.458	1
1	18129594	18139593	exonic	ENSMUSG00000025774	10000	-0.508	ENSG00000124812	CRISP1	ENSP00000338276	ortholog_one2one	522.184	614.458	1
1	18139594	18140813	intronic	ENSMUSG00000025774	1220	-0.491	ENSG00000124812	CRISP1	ENSP00000338276	ortholog_one2one	522.184	614.458	1
1	18140814	18144120	exonic	ENSMUSG00000025774	3307	-0.332	ENSG00000124812	CRISP1	ENSP00000338276	ortholog_one2one	522.184	614.458	1
1	18144121	18146115	exonic	ENSMUSG00000025774	1995	-0.61	ENSG00000124812	CRISP1	ENSP00000338276	ortholog_one2one	522.184	614.458	1
1	18146116	18147229	upstream	ENSMUSG00000025774	1114	-0.339	ENSG00000124812	CRISP1	ENSP00000338276	ortholog_one2one	522.184	614.458	1
1	18232168	18238118	exonic	ENSMUSG00000073735	5951	-0.216	ENSG00000214642	DEFB113	ENSP00000381703	ortholog_one2one	517.647	536.585	1
1	18238161	18248160	upstream	ENSMUSG00000073735	10000	-0.279	ENSG00000214642	DEFB113	ENSP00000381703	ortholog_one2one	517.647	536.585	1
1	18248161	18258160	exonic	ENSMUSG00000067773	10000	-0.334	ENSG00000203970	DEFB110	ENSP00000360190	ortholog_one2one	692.308	671.642	1
1	18258161	18268160	exonic	ENSMUSG00000067773	10000	-0.537	ENSG00000203970	DEFB110	ENSP00000360190	ortholog_one2one	692.308	671.642	1
1	19099529	19104745	exonic	ENSMUSG00000042596	5217	-0.069	ENSG00000008197	TFAP2D	ENSP00000008391	ortholog_one2one	995.575	995.575	1
1	19105040	19111837	exonic	ENSMUSG00000042596	6798	-0.2	ENSG00000008197	TFAP2D	ENSP00000008391	ortholog_one2one	995.575	995.575	1
1	19111854	19115801	intronic	ENSMUSG00000042596	3948	-0.12	ENSG00000008197	TFAP2D	ENSP00000008391	ortholog_one2one	995.575	995.575	1
1	19115993	19117930	intronic	ENSMUSG00000042596	1938	-0.361	ENSG00000008197	TFAP2D	ENSP00000008391	ortholog_one2one	995.575	995.575	1
1	19121331	19124951	intronic	ENSMUSG00000042596	3621	-0.028	ENSG00000008197	TFAP2D	ENSP00000008391	ortholog_one2one	995.575	995.575	1
1	19125067	19132388	intronic	ENSMUSG00000042596	7322	-0.247	ENSG00000008197	TFAP2D	ENSP00000008391	ortholog_one2one	995.575	995.575	1
1	19132681	19138537	intronic	ENSMUSG00000042596	5857	-0.313	ENSG00000008197	TFAP2D	ENSP00000008391	ortholog_one2one	995.575	995.575	1
1	19138997	19147470	exonic	ENSMUSG00000042596	8474	-0.187	ENSG00000008197	TFAP2D	ENSP00000008391	ortholog_one2one	995.575	995.575	1
1	19147850	19152908	exonic	ENSMUSG00000042596	5059	-0.274	ENSG00000008197	TFAP2D	ENSP00000008391	ortholog_one2one	995.575	995.575	1
1	19153339	19163338	intronic	ENSMUSG00000042596	10000	-0.127	ENSG00000008197	TFAP2D	ENSP00000008391	ortholog_one2one	995.575	995.575	1
1	19163339	19164831	intronic	ENSMUSG00000042596	1493	-0.573	ENSG00000008197	TFAP2D	ENSP00000008391	ortholog_one2one	995.575	995.575	1
1	19165366	19174512	exonic	ENSMUSG00000042596	9147	-0.297	ENSG00000008197	TFAP2D	ENSP00000008391	ortholog_one2one	995.575	995.575	1
1	19209327	19211095	intronic	ENSMUSG00000025927	1769	0.319	ENSG00000008196	TFAP2B	ENSP00000377265	ortholog_one2one	100	997.826	1
1	19211097	19212206	UTR5	ENSMUSG00000025927	1110	0.189	ENSG00000008196	TFAP2B	ENSP00000377265	ortholog_one2one	100	997.826	1
1	19212602	19213621	intronic	ENSMUSG00000025927	1020	0.028	ENSG00000008196	TFAP2B	ENSP00000377265	ortholog_one2one	100	997.826	1
1	19213977	19217241	exonic	ENSMUSG00000025927	3265	0.127	ENSG00000008196	TFAP2B	ENSP00000377265	ortholog_one2one	100	997.826	1
1	19217351	19226244	exonic	ENSMUSG00000025927	8894	-0.102	ENSG00000008196	TFAP2B	ENSP00000377265	ortholog_one2one	100	997.826	1
1	19226754	19228193	intronic	ENSMUSG00000025927	1440	-0.209	ENSG00000008196	TFAP2B	ENSP00000377265	ortholog_one2one	100	997.826	1
1	19228345	19229856	exonic	ENSMUSG00000025927	1512	0.003	ENSG00000008196	TFAP2B	ENSP00000377265	ortholog_one2one	100	997.826	1
1	19229866	19233450	exonic	ENSMUSG00000025927	3585	-0.043	ENSG00000008196	TFAP2B	ENSP00000377265	ortholog_one2one	100	997.826	1
1	19233623	19243622	exonic	ENSMUSG00000025927	10000	-0.137	ENSG00000008196	TFAP2B	ENSP00000377265	ortholog_one2one	100	997.826	1
1	20054753	20061310	exonic	ENSMUSG00000043760	6558	-0.259	ENSG00000170927	PKHD1	ENSP00000360158	ortholog_one2one	726.534	723.859	1
1	20061545	20071544	exonic	ENSMUSG00000043760	10000	-0.22	ENSG00000170927	PKHD1	ENSP00000360158	ortholog_one2one	726.534	723.859	1
1	20071793	20079031	exonic	ENSMUSG00000043760	7239	-0.222	ENSG00000170927	PKHD1	ENSP00000360158	ortholog_one2one	726.534	723.859	1
1	20079033	20089032	exonic	ENSMUSG00000043760	10000	-0.409	ENSG00000170927	PKHD1	ENSP00000360158	ortholog_one2one	726.534	723.859	1
1	20090019	20100018	intronic	ENSMUSG00000043760	10000	-0.224	ENSG00000170927	PKHD1	ENSP00000360158	ortholog_one2one	726.534	723.859	1
1	20100019	20102296	intronic	ENSMUSG00000043760	2278	-0.175	ENSG00000170927	PKHD1	ENSP00000360158	ortholog_one2one	726.534	723.859	1
1	20102497	20105248	exonic	ENSMUSG00000043760	2752	-0.267	ENSG00000170927	PKHD1	ENSP00000360158	ortholog_one2one	726.534	723.859	1
1	20105249	20106571	intronic	ENSMUSG00000043760	1323	-0.076	ENSG00000170927	PKHD1	ENSP00000360158	ortholog_one2one	726.534	723.859	1
1	20108322	20109763	intronic	ENSMUSG00000043760	1442	-0.435	ENSG00000170927	PKHD1	ENSP00000360158	ortholog_one2one	726.534	723.859	1
1	20109764	20111727	intronic	ENSMUSG00000043760	1964	-0.638	ENSG00000170927	PKHD1	ENSP00000360158	ortholog_one2one	726.534	723.859	1
1	20111898	20120994	exonic	ENSMUSG00000043760	9097	-0.247	ENSG00000170927	PKHD1	ENSP00000360158	ortholog_one2one	726.534	723.859	1
1	20121264	20122311	intronic	ENSMUSG00000043760	1048	-0.067	ENSG00000170927	PKHD1	ENSP00000360158	ortholog_one2one	726.534	723.859	1
1	20122334	20132315	intronic	ENSMUSG00000043760	9982	-0.168	ENSG00000170927	PKHD1	ENSP00000360158	ortholog_one2one	726.534	723.859	1
1	20132611	20134767	intronic	ENSMUSG00000043760	2157	-0.183	ENSG00000170927	PKHD1	ENSP00000360158	ortholog_one2one	726.534	723.859	1
1	20135498	20140087	intronic	ENSMUSG00000043760	4590	-0.249	ENSG00000170927	PKHD1	ENSP00000360158	ortholog_one2one	726.534	723.859	1
1	20141745	20143084	intronic	ENSMUSG00000043760	1340	-0.069	ENSG00000170927	PKHD1	ENSP00000360158	ortholog_one2one	726.534	723.859	1
1	20143287	20146649	intronic	ENSMUSG00000043760	3363	-0.284	ENSG00000170927	PKHD1	ENSP00000360158	ortholog_one2one	726.534	723.859	1
1	20146829	20151801	intronic	ENSMUSG00000043760	4973	-0.278	ENSG00000170927	PKHD1	ENSP00000360158	ortholog_one2one	726.534	723.859	1
1	20152013	20160925	intronic	ENSMUSG00000043760	8913	-0.247	ENSG00000170927	PKHD1	ENSP00000360158	ortholog_one2one	726.534	723.859	1
1	20161342	20162718	intronic	ENSMUSG00000043760	1377	-0.262	ENSG00000170927	PKHD1	ENSP00000360158	ortholog_one2one	726.534	723.859	1
1	20163238	20164969	intronic	ENSMUSG00000043760	1732	-0.813	ENSG00000170927	PKHD1	ENSP00000360158	ortholog_one2one	726.534	723.859	1
1	20167137	20177136	intronic	ENSMUSG00000043760	10000	-0.382	ENSG00000170927	PKHD1	ENSP00000360158	ortholog_one2one	726.534	723.859	1
1	20177642	20186684	intronic	ENSMUSG00000043760	9043	-0.364	ENSG00000170927	PKHD1	ENSP00000360158	ortholog_one2one	726.534	723.859	1
1	20186905	20191561	intronic	ENSMUSG00000043760	4657	-0.047	ENSG00000170927	PKHD1	ENSP00000360158	ortholog_one2one	726.534	723.859	1
1	20191775	20195606	intronic	ENSMUSG00000043760	3832	-0.157	ENSG00000170927	PKHD1	ENSP00000360158	ortholog_one2one	726.534	723.859	1
1	20195667	20202279	exonic	ENSMUSG00000043760	6613	-0.215	ENSG00000170927	PKHD1	ENSP00000360158	ortholog_one2one	726.534	723.859	1
1	20202682	20205123	intronic	ENSMUSG00000043760	2442	-0.038	ENSG00000170927	PKHD1	ENSP00000360158	ortholog_one2one	726.534	723.859	1
1	20205139	20211350	exonic	ENSMUSG00000043760	6212	-0.389	ENSG00000170927	PKHD1	ENSP00000360158	ortholog_one2one	726.534	723.859	1
1	20211592	20215758	exonic	ENSMUSG00000043760	4167	-0.118	ENSG00000170927	PKHD1	ENSP00000360158	ortholog_one2one	726.534	723.859	1
1	20217307	20225301	exonic	ENSMUSG00000043760	7995	-0.319	ENSG00000170927	PKHD1	ENSP00000360158	ortholog_one2one	726.534	723.859	1
1	20225494	20226643	intronic	ENSMUSG00000043760	1150	-0.264	ENSG00000170927	PKHD1	ENSP00000360158	ortholog_one2one	726.534	723.859	1
1	20226870	20229057	intronic	ENSMUSG00000043760	2188	-0.254	ENSG00000170927	PKHD1	ENSP00000360158	ortholog_one2one	726.534	723.859	1
1	20229122	20233033	intronic	ENSMUSG00000043760	3912	-0.044	ENSG00000170927	PKHD1	ENSP00000360158	ortholog_one2one	726.534	723.859	1
1	20233313	20243312	exonic	ENSMUSG00000043760	10000	-0.236	ENSG00000170927	PKHD1	ENSP00000360158	ortholog_one2one	726.534	723.859	1
1	20244260	20245267	intronic	ENSMUSG00000043760	1008	-0.037	ENSG00000170927	PKHD1	ENSP00000360158	ortholog_one2one	726.534	723.859	1
1	20246771	20248526	intronic	ENSMUSG00000043760	1756	-0.596	ENSG00000170927	PKHD1	ENSP00000360158	ortholog_one2one	726.534	723.859	1
1	20248527	20251068	intronic	ENSMUSG00000043760	2542	0.018	ENSG00000170927	PKHD1	ENSP00000360158	ortholog_one2one	726.534	723.859	1
1	20251174	20261173	intronic	ENSMUSG00000043760	10000	-0.219	ENSG00000170927	PKHD1	ENSP00000360158	ortholog_one2one	726.534	723.859	1
1	20261174	20271173	intronic	ENSMUSG00000043760	10000	-0.315	ENSG00000170927	PKHD1	ENSP00000360158	ortholog_one2one	726.534	723.859	1
1	20271174	20272614	intronic	ENSMUSG00000043760	1441	-0.458	ENSG00000170927	PKHD1	ENSP00000360158	ortholog_one2one	726.534	723.859	1
1	20272653	20277963	exonic	ENSMUSG00000043760	5311	-0.206	ENSG00000170927	PKHD1	ENSP00000360158	ortholog_one2one	726.534	723.859	1
1	20278080	20286514	intronic	ENSMUSG00000043760	8435	-0.229	ENSG00000170927	PKHD1	ENSP00000360158	ortholog_one2one	726.534	723.859	1
1	20286671	20289528	exonic	ENSMUSG00000043760	2858	-0.271	ENSG00000170927	PKHD1	ENSP00000360158	ortholog_one2one	726.534	723.859	1
1	20289840	20299839	intronic	ENSMUSG00000043760	10000	-0.283	ENSG00000170927	PKHD1	ENSP00000360158	ortholog_one2one	726.534	723.859	1
1	20299840	20301610	intronic	ENSMUSG00000043760	1771	-0.127	ENSG00000170927	PKHD1	ENSP00000360158	ortholog_one2one	726.534	723.859	1
1	20301612	20305846	intronic	ENSMUSG00000043760	4235	0.098	ENSG00000170927	PKHD1	ENSP00000360158	ortholog_one2one	726.534	723.859	1
1	20306127	20313604	exonic	ENSMUSG00000043760	7478	-0.238	ENSG00000170927	PKHD1	ENSP00000360158	ortholog_one2one	726.534	723.859	1
1	20313924	20315049	intronic	ENSMUSG00000043760	1126	-0.084	ENSG00000170927	PKHD1	ENSP00000360158	ortholog_one2one	726.534	723.859	1
1	20315309	20325308	intronic	ENSMUSG00000043760	10000	-0.119	ENSG00000170927	PKHD1	ENSP00000360158	ortholog_one2one	726.534	723.859	1
1	20325309	20329332	intronic	ENSMUSG00000043760	4024	-0.395	ENSG00000170927	PKHD1	ENSP00000360158	ortholog_one2one	726.534	723.859	1
1	20329333	20330671	intronic	ENSMUSG00000043760	1339	-0.192	ENSG00000170927	PKHD1	ENSP00000360158	ortholog_one2one	726.534	723.859	1
1	20331134	20333996	intronic	ENSMUSG00000043760	2863	-0.153	ENSG00000170927	PKHD1	ENSP00000360158	ortholog_one2one	726.534	723.859	1
1	20334325	20336382	intronic	ENSMUSG00000043760	2058	0.051	ENSG00000170927	PKHD1	ENSP00000360158	ortholog_one2one	726.534	723.859	1
1	20336611	20338010	intronic	ENSMUSG00000043760	1400	-0.552	ENSG00000170927	PKHD1	ENSP00000360158	ortholog_one2one	726.534	723.859	1
1	20338799	20342712	intronic	ENSMUSG00000043760	3914	-0.483	ENSG00000170927	PKHD1	ENSP00000360158	ortholog_one2one	726.534	723.859	1
1	20344353	20347476	exonic	ENSMUSG00000043760	3124	0.012	ENSG00000170927	PKHD1	ENSP00000360158	ortholog_one2one	726.534	723.859	1
1	20347477	20348901	intronic	ENSMUSG00000043760	1425	-0.475	ENSG00000170927	PKHD1	ENSP00000360158	ortholog_one2one	726.534	723.859	1
1	20348902	20350098	intronic	ENSMUSG00000043760	1197	-0.287	ENSG00000170927	PKHD1	ENSP00000360158	ortholog_one2one	726.534	723.859	1
1	20350279	20354110	exonic	ENSMUSG00000043760	3832	-0.36	ENSG00000170927	PKHD1	ENSP00000360158	ortholog_one2one	726.534	723.859	1
1	20354423	20364422	exonic	ENSMUSG00000043760	10000	-0.378	ENSG00000170927	PKHD1	ENSP00000360158	ortholog_one2one	726.534	723.859	1
1	20364423	20368380	intronic	ENSMUSG00000043760	3958	-0.318	ENSG00000170927	PKHD1	ENSP00000360158	ortholog_one2one	726.534	723.859	1
1	20368427	20369918	intronic	ENSMUSG00000043760	1492	-0.301	ENSG00000170927	PKHD1	ENSP00000360158	ortholog_one2one	726.534	723.859	1
1	20370204	20372317	intronic	ENSMUSG00000043760	2114	-0.251	ENSG00000170927	PKHD1	ENSP00000360158	ortholog_one2one	726.534	723.859	1
1	20372347	20382346	exonic	ENSMUSG00000043760	10000	-0.262	ENSG00000170927	PKHD1	ENSP00000360158	ortholog_one2one	726.534	723.859	1
1	20383024	20393023	exonic	ENSMUSG00000043760	10000	-0.074	ENSG00000170927	PKHD1	ENSP00000360158	ortholog_one2one	726.534	723.859	1
1	20393024	20399755	intronic	ENSMUSG00000043760	6732	-0.1	ENSG00000170927	PKHD1	ENSP00000360158	ortholog_one2one	726.534	723.859	1
1	20400022	20401483	intronic	ENSMUSG00000043760	1462	-0.173	ENSG00000170927	PKHD1	ENSP00000360158	ortholog_one2one	726.534	723.859	1
1	20401644	20411643	intronic	ENSMUSG00000043760	10000	-0.184	ENSG00000170927	PKHD1	ENSP00000360158	ortholog_one2one	726.534	723.859	1
1	20413344	20415161	exonic	ENSMUSG00000043760	1818	-0.248	ENSG00000170927	PKHD1	ENSP00000360158	ortholog_one2one	726.534	723.859	1
1	20415666	20417200	intronic	ENSMUSG00000043760	1535	-0.132	ENSG00000170927	PKHD1	ENSP00000360158	ortholog_one2one	726.534	723.859	1
1	20417580	20420362	intronic	ENSMUSG00000043760	2783	-0.388	ENSG00000170927	PKHD1	ENSP00000360158	ortholog_one2one	726.534	723.859	1
1	20420943	20430942	intronic	ENSMUSG00000043760	10000	-0.165	ENSG00000170927	PKHD1	ENSP00000360158	ortholog_one2one	726.534	723.859	1
1	20430943	20433392	intronic	ENSMUSG00000043760	2450	-0.214	ENSG00000170927	PKHD1	ENSP00000360158	ortholog_one2one	726.534	723.859	1
1	20434180	20439376	intronic	ENSMUSG00000043760	5197	-0.291	ENSG00000170927	PKHD1	ENSP00000360158	ortholog_one2one	726.534	723.859	1
1	20439526	20448424	intronic	ENSMUSG00000043760	8899	-0.197	ENSG00000170927	PKHD1	ENSP00000360158	ortholog_one2one	726.534	723.859	1
1	20448955	20451143	exonic	ENSMUSG00000043760	2189	0.166	ENSG00000170927	PKHD1	ENSP00000360158	ortholog_one2one	726.534	723.859	1
1	20451145	20459208	intronic	ENSMUSG00000043760	8064	-0.207	ENSG00000170927	PKHD1	ENSP00000360158	ortholog_one2one	726.534	723.859	1
1	20460362	20469856	intronic	ENSMUSG00000043760	9495	-0.209	ENSG00000170927	PKHD1	ENSP00000360158	ortholog_one2one	726.534	723.859	1
1	20470073	20472468	intronic	ENSMUSG00000043760	2396	0.019	ENSG00000170927	PKHD1	ENSP00000360158	ortholog_one2one	726.534	723.859	1
1	20472503	20476960	intronic	ENSMUSG00000043760	4458	0.05	ENSG00000170927	PKHD1	ENSP00000360158	ortholog_one2one	726.534	723.859	1
1	20477022	20484805	intronic	ENSMUSG00000043760	7784	0.043	ENSG00000170927	PKHD1	ENSP00000360158	ortholog_one2one	726.534	723.859	1
1	20485183	20487070	intronic	ENSMUSG00000043760	1888	-0.089	ENSG00000170927	PKHD1	ENSP00000360158	ortholog_one2one	726.534	723.859	1
1	20487173	20488254	intronic	ENSMUSG00000043760	1082	0.374	ENSG00000170927	PKHD1	ENSP00000360158	ortholog_one2one	726.534	723.859	1
1	20489184	20491348	intronic	ENSMUSG00000043760	2165	-0.245	ENSG00000170927	PKHD1	ENSP00000360158	ortholog_one2one	726.534	723.859	1
1	20492206	20493583	intronic	ENSMUSG00000043760	1378	-0.099	ENSG00000170927	PKHD1	ENSP00000360158	ortholog_one2one	726.534	723.859	1
1	20493639	20503638	exonic	ENSMUSG00000043760	10000	0.013	ENSG00000170927	PKHD1	ENSP00000360158	ortholog_one2one	726.534	723.859	1
1	20503639	20509216	exonic	ENSMUSG00000043760	5578	-0.048	ENSG00000170927	PKHD1	ENSP00000360158	ortholog_one2one	726.534	723.859	1
1	20509511	20511711	intronic	ENSMUSG00000043760	2201	-0.223	ENSG00000170927	PKHD1	ENSP00000360158	ortholog_one2one	726.534	723.859	1
1	20511728	20515863	intronic	ENSMUSG00000043760	4136	-0.252	ENSG00000170927	PKHD1	ENSP00000360158	ortholog_one2one	726.534	723.859	1
1	20516304	20526303	exonic	ENSMUSG00000043760	10000	-0.29	ENSG00000170927	PKHD1	ENSP00000360158	ortholog_one2one	726.534	723.859	1
1	20527191	20537190	exonic	ENSMUSG00000043760	10000	-0.193	ENSG00000170927	PKHD1	ENSP00000360158	ortholog_one2one	726.534	723.859	1
1	20537191	20543569	exonic	ENSMUSG00000043760	6379	-0.343	ENSG00000170927	PKHD1	ENSP00000360158	ortholog_one2one	726.534	723.859	1
1	20543571	20547002	intronic	ENSMUSG00000043760	3432	0.07	ENSG00000170927	PKHD1	ENSP00000360158	ortholog_one2one	726.534	723.859	1
1	20547004	20556802	exonic	ENSMUSG00000043760	9799	0.122	ENSG00000170927	PKHD1	ENSP00000360158	ortholog_one2one	726.534	723.859	1
1	20556804	20560948	exonic	ENSMUSG00000043760	4145	0.213	ENSG00000170927	PKHD1	ENSP00000360158	ortholog_one2one	726.534	723.859	1
1	20561082	20564606	exonic	ENSMUSG00000043760	3525	0.11	ENSG00000170927	PKHD1	ENSP00000360158	ortholog_one2one	726.534	723.859	1
1	20564938	20567060	exonic	ENSMUSG00000043760	2123	-0.064	ENSG00000170927	PKHD1	ENSP00000360158	ortholog_one2one	726.534	723.859	1
1	20567132	20570495	exonic	ENSMUSG00000043760	3364	0.117	ENSG00000170927	PKHD1	ENSP00000360158	ortholog_one2one	726.534	723.859	1
1	20571060	20581059	exonic	ENSMUSG00000043760	10000	-0.05	ENSG00000170927	PKHD1	ENSP00000360158	ortholog_one2one	726.534	723.859	1
1	20581060	20584618	exonic	ENSMUSG00000043760	3559	-0.011	ENSG00000170927	PKHD1	ENSP00000360158	ortholog_one2one	726.534	723.859	1
1	20584981	20586194	exonic	ENSMUSG00000043760	1214	-0.204	ENSG00000170927	PKHD1	ENSP00000360158	ortholog_one2one	726.534	723.859	1
1	20588274	20598273	exonic	ENSMUSG00000043760	10000	-0.085	ENSG00000170927	PKHD1	ENSP00000360158	ortholog_one2one	726.534	723.859	1
1	20598274	20604299	intronic	ENSMUSG00000043760	6026	-0.264	ENSG00000170927	PKHD1	ENSP00000360158	ortholog_one2one	726.534	723.859	1
1	20604440	20609043	exonic	ENSMUSG00000043760	4604	0.145	ENSG00000170927	PKHD1	ENSP00000360158	ortholog_one2one	726.534	723.859	1
1	20609309	20611713	intronic	ENSMUSG00000043760	2405	-0.265	ENSG00000170927	PKHD1	ENSP00000360158	ortholog_one2one	726.534	723.859	1
1	20611776	20615578	exonic	ENSMUSG00000043760	3803	-0.147	ENSG00000170927	PKHD1	ENSP00000360158	ortholog_one2one	726.534	723.859	1
1	20616568	20620268	UTR5	ENSMUSG00000043760	3701	-0.024	ENSG00000170927	PKHD1	ENSP00000360158	ortholog_one2one	726.534	723.859	1
1	20726987	20736986	exonic	ENSMUSG00000025929	10000	-0.032	ENSG00000112115	IL17A	ENSP00000497968	ortholog_one2one	607.595	619.355	1
1	20772913	20782912	exonic	ENSMUSG00000041872	10000	0.133	ENSG00000112116	IL17F	ENSP00000337432	ortholog_one2one	559.006	552.147	1
1	20782913	20790786	exonic	ENSMUSG00000041872	7874	-0.006	ENSG00000112116	IL17F	ENSP00000337432	ortholog_one2one	559.006	552.147	1
1	20790946	20800945	upstream	ENSMUSG00000041872	10000	0.079	ENSG00000112116	IL17F	ENSP00000337432	ortholog_one2one	559.006	552.147	1
1	20802441	20803745	exonic	ENSMUSG00000041859	1305	0.195	ENSG00000112118	MCM3	ENSP00000480987	ortholog_one2one	928.571	883.939	1
1	20805339	20810781	exonic	ENSMUSG00000041859	5443	0.217	ENSG00000112118	MCM3	ENSP00000480987	ortholog_one2one	928.571	883.939	1
1	20811228	20814234	exonic	ENSMUSG00000041859	3007	0.194	ENSG00000112118	MCM3	ENSP00000480987	ortholog_one2one	928.571	883.939	1
1	20814545	20820942	exonic	ENSMUSG00000041859	6398	0.065	ENSG00000112118	MCM3	ENSP00000480987	ortholog_one2one	928.571	883.939	1
1	20821052	20830139	upstream	ENSMUSG00000041859	9088	-0.006	ENSG00000112118	MCM3	ENSP00000480987	ortholog_one2one	928.571	883.939	1
1	20886023	20892498	UTR5	ENSMUSG00000025931	6476	0.249	ENSG00000170915	PAQR8	ENSP00000406197	ortholog_one2one	940.678	940.678	1
1	20893052	20894880	intronic	ENSMUSG00000025931	1829	0.195	ENSG00000170915	PAQR8	ENSP00000406197	ortholog_one2one	940.678	940.678	1
1	20894881	20896187	intronic	ENSMUSG00000025931	1307	-0.422	ENSG00000170915	PAQR8	ENSP00000406197	ortholog_one2one	940.678	940.678	1
1	20896188	20902800	intronic	ENSMUSG00000025931	6613	0.17	ENSG00000170915	PAQR8	ENSP00000406197	ortholog_one2one	940.678	940.678	1
1	20903020	20911268	intronic	ENSMUSG00000025931	8249	-0.011	ENSG00000170915	PAQR8	ENSP00000406197	ortholog_one2one	940.678	940.678	1
1	20914709	20924708	UTR5	ENSMUSG00000025931	10000	0.12	ENSG00000170915	PAQR8	ENSP00000406197	ortholog_one2one	940.678	940.678	1
1	20926425	20936424	exonic	ENSMUSG00000025931	10000	0.004	ENSG00000170915	PAQR8	ENSP00000406197	ortholog_one2one	940.678	940.678	1
1	20936425	20939335	UTR3	ENSMUSG00000025931	2911	0.076	ENSG00000170915	PAQR8	ENSP00000406197	ortholog_one2one	940.678	940.678	1
1	20939487	20943947	UTR3	ENSMUSG00000025931	4461	0.137	ENSG00000170915	PAQR8	ENSP00000406197	ortholog_one2one	940.678	940.678	1
1	20944965	20954964	exonic	ENSMUSG00000041809	10000	-0.112	ENSG00000096093	EFHC1	ENSP00000360107	ortholog_one2one	834.877	845.312	1
1	20954965	20956773	exonic	ENSMUSG00000041809	1809	0.2	ENSG00000096093	EFHC1	ENSP00000360107	ortholog_one2one	834.877	845.312	1
1	20957062	20958821	intronic	ENSMUSG00000041809	1760	0.236	ENSG00000096093	EFHC1	ENSP00000360107	ortholog_one2one	834.877	845.312	1
1	20959128	20960891	exonic	ENSMUSG00000041809	1764	-0.163	ENSG00000096093	EFHC1	ENSP00000360107	ortholog_one2one	834.877	845.312	1
1	20961014	20966129	exonic	ENSMUSG00000041809	5116	-0.182	ENSG00000096093	EFHC1	ENSP00000360107	ortholog_one2one	834.877	845.312	1
1	20966307	20976306	exonic	ENSMUSG00000041809	10000	-0.114	ENSG00000096093	EFHC1	ENSP00000360107	ortholog_one2one	834.877	845.312	1
1	20976307	20978098	intronic	ENSMUSG00000041809	1792	0.011	ENSG00000096093	EFHC1	ENSP00000360107	ortholog_one2one	834.877	845.312	1
1	20979649	20983611	intronic	ENSMUSG00000041809	3963	0.203	ENSG00000096093	EFHC1	ENSP00000360107	ortholog_one2one	834.877	845.312	1
1	20983920	20993919	exonic	ENSMUSG00000041809	10000	0.025	ENSG00000096093	EFHC1	ENSP00000360107	ortholog_one2one	834.877	845.312	1
1	20995217	21001093	UTR3	ENSMUSG00000041779	5877	0.24	ENSG00000065308	TRAM2	ENSP00000182527	ortholog_one2one	90	90	1
1	21001350	21011349	exonic	ENSMUSG00000041779	10000	0.24	ENSG00000065308	TRAM2	ENSP00000182527	ortholog_one2one	90	90	1
1	21011350	21021349	exonic	ENSMUSG00000041779	10000	0.039	ENSG00000065308	TRAM2	ENSP00000182527	ortholog_one2one	90	90	1
1	21021350	21025752	intronic	ENSMUSG00000041779	4403	-0.007	ENSG00000065308	TRAM2	ENSP00000182527	ortholog_one2one	90	90	1
1	21026531	21030054	intronic	ENSMUSG00000041779	3524	0.124	ENSG00000065308	TRAM2	ENSP00000182527	ortholog_one2one	90	90	1
1	21030083	21040082	exonic	ENSMUSG00000041779	10000	0.2	ENSG00000065308	TRAM2	ENSP00000182527	ortholog_one2one	90	90	1
1	21040083	21043008	intronic	ENSMUSG00000041779	2926	0.32	ENSG00000065308	TRAM2	ENSP00000182527	ortholog_one2one	90	90	1
1	21043319	21045784	intronic	ENSMUSG00000041779	2466	0.171	ENSG00000065308	TRAM2	ENSP00000182527	ortholog_one2one	90	90	1
1	21045903	21054314	intronic	ENSMUSG00000041779	8412	0.309	ENSG00000065308	TRAM2	ENSP00000182527	ortholog_one2one	90	90	1
1	21055492	21065491	intronic	ENSMUSG00000041779	10000	0.071	ENSG00000065308	TRAM2	ENSP00000182527	ortholog_one2one	90	90	1
1	21066513	21068862	intronic	ENSMUSG00000041779	2350	0.284	ENSG00000065308	TRAM2	ENSP00000182527	ortholog_one2one	90	90	1
1	21069717	21071149	intronic	ENSMUSG00000041779	1433	0.427	ENSG00000065308	TRAM2	ENSP00000182527	ortholog_one2one	90	90	1
1	21071283	21073700	intronic	ENSMUSG00000041779	2418	0.26	ENSG00000065308	TRAM2	ENSP00000182527	ortholog_one2one	90	90	1
1	21073701	21075477	intronic	ENSMUSG00000041779	1777	0.599	ENSG00000065308	TRAM2	ENSP00000182527	ortholog_one2one	90	90	1
1	21075478	21079248	exonic	ENSMUSG00000041779	3771	0.155	ENSG00000065308	TRAM2	ENSP00000182527	ortholog_one2one	90	90	1
1	21079392	21087453	upstream	ENSMUSG00000041779	8062	0.019	ENSG00000065308	TRAM2	ENSP00000182527	ortholog_one2one	90	90	1
1	21211655	21221654	UTR5	ENSMUSG00000025933	10000	0.123	ENSG00000096092	TMEM14A	ENSP00000211314	ortholog_one2one	57.931	848.485	1
1	21221655	21225886	exonic	ENSMUSG00000025933	4232	-0.028	ENSG00000096092	TMEM14A	ENSP00000211314	ortholog_one2one	57.931	848.485	1
1	21225940	21235939	exonic	ENSMUSG00000025933	10000	-0.009	ENSG00000096092	TMEM14A	ENSP00000211314	ortholog_one2one	57.931	848.485	1
1	21237443	21240771	UTR5	ENSMUSG00000025934	3329	-0.242	ENSG00000182793	GSTA5	ENSP00000360028	ortholog_one2one	728.507	725.225	0
1	21240782	21248482	splicing	ENSMUSG00000025934	7701	0.077	ENSG00000182793	GSTA5	ENSP00000360028	ortholog_one2one	728.507	725.225	0
1	21248579	21250173	exonic	ENSMUSG00000025934	1595	-0.158	ENSG00000182793	GSTA5	ENSP00000360028	ortholog_one2one	728.507	725.225	0
1	21250590	21260589	exonic	ENSMUSG00000025934	10000	0.005	ENSG00000182793	GSTA5	ENSP00000360028	ortholog_one2one	728.507	725.225	0
1	21260590	21265887	exonic	ENSMUSG00000025934	5298	0.022	ENSG00000182793	GSTA5	ENSP00000360028	ortholog_one2one	728.507	725.225	0
1	21266365	21268582	downstream	ENSMUSG00000025934	2218	0.061	ENSG00000182793	GSTA5	ENSP00000360028	ortholog_one2one	728.507	725.225	0
1	21348142	21353269	exonic	ENSMUSG00000067750	5128	-0.062	ENSG00000135314	KHDC1	ENSP00000359411	ortholog_many2many	379.518	265.823	0
1	21348142	21353269	exonic	ENSMUSG00000067750	5128	-0.062	ENSG00000256980	KHDC1L	ENSP00000359415	ortholog_many2many	355.422	460.938	0
1	21348142	21353269	exonic	ENSMUSG00000067750	5128	-0.062	ENSG00000243501	AL365232.1	ENSP00000457270	ortholog_many2many	343.373	333.333	0
1	21366927	21369735	exonic	ENSMUSG00000041722	2809	0.201	ENSG00000135314	KHDC1	ENSP00000359411	ortholog_many2many	379.518	265.823	0
1	21366927	21369735	exonic	ENSMUSG00000041722	2809	0.201	ENSG00000256980	KHDC1L	ENSP00000359415	ortholog_many2many	355.422	460.938	0
1	21366927	21369735	exonic	ENSMUSG00000041722	2809	0.201	ENSG00000243501	AL365232.1	ENSP00000457270	ortholog_many2many	343.373	333.333	0
1	21369822	21379821	UTR3	ENSMUSG00000041722	10000	-0.008	ENSG00000135314	KHDC1	ENSP00000359411	ortholog_many2many	379.518	265.823	0
1	21369822	21379821	UTR3	ENSMUSG00000041722	10000	-0.008	ENSG00000256980	KHDC1L	ENSP00000359415	ortholog_many2many	355.422	460.938	0
1	21369822	21379821	UTR3	ENSMUSG00000041722	10000	-0.008	ENSG00000243501	AL365232.1	ENSP00000457270	ortholog_many2many	343.373	333.333	0
1	21383077	21385230	exonic	ENSMUSG00000085079	2154	0.159	ENSG00000135314	KHDC1	ENSP00000359411	ortholog_many2many	50	265.823	0
1	21383077	21385230	exonic	ENSMUSG00000085079	2154	0.159	ENSG00000256980	KHDC1L	ENSP00000359415	ortholog_many2many	484.127	476.562	0
1	21383077	21385230	exonic	ENSMUSG00000085079	2154	0.159	ENSG00000243501	AL365232.1	ENSP00000457270	ortholog_many2many	436.508	321.637	0
1	21386716	21388294	downstream	ENSMUSG00000085079	1579	0.104	ENSG00000135314	KHDC1	ENSP00000359411	ortholog_many2many	50	265.823	0
1	21386716	21388294	downstream	ENSMUSG00000085079	1579	0.104	ENSG00000256980	KHDC1L	ENSP00000359415	ortholog_many2many	484.127	476.562	0
1	21386716	21388294	downstream	ENSMUSG00000085079	1579	0.104	ENSG00000243501	AL365232.1	ENSP00000457270	ortholog_many2many	436.508	321.637	0
1	21396778	21398180	downstream	ENSMUSG00000028033	1403	-0.068	ENSG00000185760	KCNQ5	ENSP00000345055	ortholog_one2one	939.076	940.063	1
1	21398890	21406848	exonic	ENSMUSG00000028033	7959	0.159	ENSG00000185760	KCNQ5	ENSP00000345055	ortholog_one2one	939.076	940.063	1
1	21407827	21409414	intronic	ENSMUSG00000028033	1588	-0.106	ENSG00000185760	KCNQ5	ENSP00000345055	ortholog_one2one	939.076	940.063	1
1	21409445	21418867	intronic	ENSMUSG00000028033	9423	-0.174	ENSG00000185760	KCNQ5	ENSP00000345055	ortholog_one2one	939.076	940.063	1
1	21418926	21426800	exonic	ENSMUSG00000028033	7875	-0.108	ENSG00000185760	KCNQ5	ENSP00000345055	ortholog_one2one	939.076	940.063	1
1	21426953	21429094	intronic	ENSMUSG00000028033	2142	0.001	ENSG00000185760	KCNQ5	ENSP00000345055	ortholog_one2one	939.076	940.063	1
1	21430108	21440107	intronic	ENSMUSG00000028033	10000	-0.144	ENSG00000185760	KCNQ5	ENSP00000345055	ortholog_one2one	939.076	940.063	1
1	21440108	21442158	intronic	ENSMUSG00000028033	2051	0.091	ENSG00000185760	KCNQ5	ENSP00000345055	ortholog_one2one	939.076	940.063	1
1	21442335	21449499	intronic	ENSMUSG00000028033	7165	-0.169	ENSG00000185760	KCNQ5	ENSP00000345055	ortholog_one2one	939.076	940.063	1
1	21450556	21455963	intronic	ENSMUSG00000028033	5408	-0.179	ENSG00000185760	KCNQ5	ENSP00000345055	ortholog_one2one	939.076	940.063	1
1	21455964	21457268	intronic	ENSMUSG00000028033	1305	0.407	ENSG00000185760	KCNQ5	ENSP00000345055	ortholog_one2one	939.076	940.063	1
1	21457269	21465620	exonic	ENSMUSG00000028033	8352	-0.086	ENSG00000185760	KCNQ5	ENSP00000345055	ortholog_one2one	939.076	940.063	1
1	21465621	21468808	exonic	ENSMUSG00000028033	3188	-0.023	ENSG00000185760	KCNQ5	ENSP00000345055	ortholog_one2one	939.076	940.063	1
1	21469383	21470833	exonic	ENSMUSG00000028033	1451	-0.096	ENSG00000185760	KCNQ5	ENSP00000345055	ortholog_one2one	939.076	940.063	1
1	21472549	21475160	intronic	ENSMUSG00000028033	2612	-0.236	ENSG00000185760	KCNQ5	ENSP00000345055	ortholog_one2one	939.076	940.063	1
1	21475239	21484125	exonic	ENSMUSG00000028033	8887	-0.166	ENSG00000185760	KCNQ5	ENSP00000345055	ortholog_one2one	939.076	940.063	1
1	21484172	21489154	exonic	ENSMUSG00000028033	4983	-0.053	ENSG00000185760	KCNQ5	ENSP00000345055	ortholog_one2one	939.076	940.063	1
1	21489829	21492642	intronic	ENSMUSG00000028033	2814	-0.149	ENSG00000185760	KCNQ5	ENSP00000345055	ortholog_one2one	939.076	940.063	1
1	21493239	21495332	intronic	ENSMUSG00000028033	2094	-0.331	ENSG00000185760	KCNQ5	ENSP00000345055	ortholog_one2one	939.076	940.063	1
1	21495568	21501587	intronic	ENSMUSG00000028033	6020	-0.293	ENSG00000185760	KCNQ5	ENSP00000345055	ortholog_one2one	939.076	940.063	1
1	21501740	21502744	intronic	ENSMUSG00000028033	1005	-0.276	ENSG00000185760	KCNQ5	ENSP00000345055	ortholog_one2one	939.076	940.063	1
1	21502745	21507526	exonic	ENSMUSG00000028033	4782	0.019	ENSG00000185760	KCNQ5	ENSP00000345055	ortholog_one2one	939.076	940.063	1
1	21507818	21517274	intronic	ENSMUSG00000028033	9457	-0.164	ENSG00000185760	KCNQ5	ENSP00000345055	ortholog_one2one	939.076	940.063	1
1	21517275	21518348	intronic	ENSMUSG00000028033	1074	-0.825	ENSG00000185760	KCNQ5	ENSP00000345055	ortholog_one2one	939.076	940.063	1
1	21518349	21526502	intronic	ENSMUSG00000028033	8154	-0.255	ENSG00000185760	KCNQ5	ENSP00000345055	ortholog_one2one	939.076	940.063	1
1	21526681	21534781	intronic	ENSMUSG00000028033	8101	-0.186	ENSG00000185760	KCNQ5	ENSP00000345055	ortholog_one2one	939.076	940.063	1
1	21535108	21541515	exonic	ENSMUSG00000028033	6408	-0.082	ENSG00000185760	KCNQ5	ENSP00000345055	ortholog_one2one	939.076	940.063	1
1	21542517	21552516	intronic	ENSMUSG00000028033	10000	-0.181	ENSG00000185760	KCNQ5	ENSP00000345055	ortholog_one2one	939.076	940.063	1
1	21552707	21555655	intronic	ENSMUSG00000028033	2949	-0.234	ENSG00000185760	KCNQ5	ENSP00000345055	ortholog_one2one	939.076	940.063	1
1	21556337	21557898	intronic	ENSMUSG00000028033	1562	-0.364	ENSG00000185760	KCNQ5	ENSP00000345055	ortholog_one2one	939.076	940.063	1
1	21557899	21559141	intronic	ENSMUSG00000028033	1243	-0.694	ENSG00000185760	KCNQ5	ENSP00000345055	ortholog_one2one	939.076	940.063	1
1	21559142	21562254	intronic	ENSMUSG00000028033	3113	-0.324	ENSG00000185760	KCNQ5	ENSP00000345055	ortholog_one2one	939.076	940.063	1
1	21562255	21563282	intronic	ENSMUSG00000028033	1028	-0.809	ENSG00000185760	KCNQ5	ENSP00000345055	ortholog_one2one	939.076	940.063	1
1	21563283	21569891	intronic	ENSMUSG00000028033	6609	-0.216	ENSG00000185760	KCNQ5	ENSP00000345055	ortholog_one2one	939.076	940.063	1
1	21570375	21573976	intronic	ENSMUSG00000028033	3602	-0.125	ENSG00000185760	KCNQ5	ENSP00000345055	ortholog_one2one	939.076	940.063	1
1	21575333	21579018	intronic	ENSMUSG00000028033	3686	-0.2	ENSG00000185760	KCNQ5	ENSP00000345055	ortholog_one2one	939.076	940.063	1
1	21579337	21589336	intronic	ENSMUSG00000028033	10000	0.043	ENSG00000185760	KCNQ5	ENSP00000345055	ortholog_one2one	939.076	940.063	1
1	21589337	21595431	exonic	ENSMUSG00000028033	6095	-0.239	ENSG00000185760	KCNQ5	ENSP00000345055	ortholog_one2one	939.076	940.063	1
1	21595878	21598419	intronic	ENSMUSG00000028033	2542	-0.525	ENSG00000185760	KCNQ5	ENSP00000345055	ortholog_one2one	939.076	940.063	1
1	21599276	21601596	intronic	ENSMUSG00000028033	2321	-0.211	ENSG00000185760	KCNQ5	ENSP00000345055	ortholog_one2one	939.076	940.063	1
1	21601866	21603402	intronic	ENSMUSG00000028033	1537	0.207	ENSG00000185760	KCNQ5	ENSP00000345055	ortholog_one2one	939.076	940.063	1
1	21603501	21606563	intronic	ENSMUSG00000028033	3063	-0.345	ENSG00000185760	KCNQ5	ENSP00000345055	ortholog_one2one	939.076	940.063	1
1	21606566	21608934	intronic	ENSMUSG00000028033	2369	-0.232	ENSG00000185760	KCNQ5	ENSP00000345055	ortholog_one2one	939.076	940.063	1
1	21609249	21618072	intronic	ENSMUSG00000028033	8824	-0.315	ENSG00000185760	KCNQ5	ENSP00000345055	ortholog_one2one	939.076	940.063	1
1	21618588	21619945	intronic	ENSMUSG00000028033	1358	-0.042	ENSG00000185760	KCNQ5	ENSP00000345055	ortholog_one2one	939.076	940.063	1
1	21620035	21624205	intronic	ENSMUSG00000028033	4171	-0.228	ENSG00000185760	KCNQ5	ENSP00000345055	ortholog_one2one	939.076	940.063	1
1	21624586	21629227	intronic	ENSMUSG00000028033	4642	-0.127	ENSG00000185760	KCNQ5	ENSP00000345055	ortholog_one2one	939.076	940.063	1
1	21630214	21631458	intronic	ENSMUSG00000028033	1245	-0.102	ENSG00000185760	KCNQ5	ENSP00000345055	ortholog_one2one	939.076	940.063	1
1	21631972	21633765	intronic	ENSMUSG00000028033	1794	-0.249	ENSG00000185760	KCNQ5	ENSP00000345055	ortholog_one2one	939.076	940.063	1
1	21634727	21644726	intronic	ENSMUSG00000028033	10000	-0.312	ENSG00000185760	KCNQ5	ENSP00000345055	ortholog_one2one	939.076	940.063	1
1	21644727	21648313	intronic	ENSMUSG00000028033	3587	-0.074	ENSG00000185760	KCNQ5	ENSP00000345055	ortholog_one2one	939.076	940.063	1
1	21648528	21658527	intronic	ENSMUSG00000028033	10000	-0.238	ENSG00000185760	KCNQ5	ENSP00000345055	ortholog_one2one	939.076	940.063	1
1	21658528	21659984	intronic	ENSMUSG00000028033	1457	-0.271	ENSG00000185760	KCNQ5	ENSP00000345055	ortholog_one2one	939.076	940.063	1
1	21659985	21661858	intronic	ENSMUSG00000028033	1874	-0.367	ENSG00000185760	KCNQ5	ENSP00000345055	ortholog_one2one	939.076	940.063	1
1	21662201	21668066	intronic	ENSMUSG00000028033	5866	-0.208	ENSG00000185760	KCNQ5	ENSP00000345055	ortholog_one2one	939.076	940.063	1
1	21668281	21675426	intronic	ENSMUSG00000028033	7146	-0.28	ENSG00000185760	KCNQ5	ENSP00000345055	ortholog_one2one	939.076	940.063	1
1	21675443	21685442	intronic	ENSMUSG00000028033	10000	-0.246	ENSG00000185760	KCNQ5	ENSP00000345055	ortholog_one2one	939.076	940.063	1
1	21685443	21688573	intronic	ENSMUSG00000028033	3131	-0.27	ENSG00000185760	KCNQ5	ENSP00000345055	ortholog_one2one	939.076	940.063	1
1	21688813	21692949	intronic	ENSMUSG00000028033	4137	-0.229	ENSG00000185760	KCNQ5	ENSP00000345055	ortholog_one2one	939.076	940.063	1
1	21693524	21703523	intronic	ENSMUSG00000028033	10000	-0.313	ENSG00000185760	KCNQ5	ENSP00000345055	ortholog_one2one	939.076	940.063	1
1	21703524	21705165	intronic	ENSMUSG00000028033	1642	-0.072	ENSG00000185760	KCNQ5	ENSP00000345055	ortholog_one2one	939.076	940.063	1
1	21705732	21707121	intronic	ENSMUSG00000028033	1390	0.129	ENSG00000185760	KCNQ5	ENSP00000345055	ortholog_one2one	939.076	940.063	1
1	21707518	21711883	intronic	ENSMUSG00000028033	4366	-0.04	ENSG00000185760	KCNQ5	ENSP00000345055	ortholog_one2one	939.076	940.063	1
1	21713850	21717636	intronic	ENSMUSG00000028033	3787	-0.351	ENSG00000185760	KCNQ5	ENSP00000345055	ortholog_one2one	939.076	940.063	1
1	21717668	21722929	intronic	ENSMUSG00000028033	5262	-0.347	ENSG00000185760	KCNQ5	ENSP00000345055	ortholog_one2one	939.076	940.063	1
1	21722941	21730472	intronic	ENSMUSG00000028033	7532	-0.276	ENSG00000185760	KCNQ5	ENSP00000345055	ortholog_one2one	939.076	940.063	1
1	21730601	21731856	intronic	ENSMUSG00000028033	1256	-0.203	ENSG00000185760	KCNQ5	ENSP00000345055	ortholog_one2one	939.076	940.063	1
1	21732826	21739263	intronic	ENSMUSG00000028033	6438	-0.366	ENSG00000185760	KCNQ5	ENSP00000345055	ortholog_one2one	939.076	940.063	1
1	21739296	21740307	intronic	ENSMUSG00000028033	1012	-0.75	ENSG00000185760	KCNQ5	ENSP00000345055	ortholog_one2one	939.076	940.063	1
1	21740358	21750357	intronic	ENSMUSG00000028033	10000	-0.295	ENSG00000185760	KCNQ5	ENSP00000345055	ortholog_one2one	939.076	940.063	1
1	21751212	21752866	intronic	ENSMUSG00000028033	1655	-0.145	ENSG00000185760	KCNQ5	ENSP00000345055	ortholog_one2one	939.076	940.063	1
1	21752867	21755362	intronic	ENSMUSG00000028033	2496	-0.643	ENSG00000185760	KCNQ5	ENSP00000345055	ortholog_one2one	939.076	940.063	1
1	21755363	21758673	intronic	ENSMUSG00000028033	3311	-0.218	ENSG00000185760	KCNQ5	ENSP00000345055	ortholog_one2one	939.076	940.063	1
1	21759435	21768566	intronic	ENSMUSG00000028033	9132	-0.259	ENSG00000185760	KCNQ5	ENSP00000345055	ortholog_one2one	939.076	940.063	1
1	21768590	21778589	intronic	ENSMUSG00000028033	10000	-0.329	ENSG00000185760	KCNQ5	ENSP00000345055	ortholog_one2one	939.076	940.063	1
1	21779591	21782543	intronic	ENSMUSG00000028033	2953	-0.228	ENSG00000185760	KCNQ5	ENSP00000345055	ortholog_one2one	939.076	940.063	1
1	21782586	21784746	intronic	ENSMUSG00000028033	2161	-0.069	ENSG00000185760	KCNQ5	ENSP00000345055	ortholog_one2one	939.076	940.063	1
1	21784851	21788728	intronic	ENSMUSG00000028033	3878	-0.364	ENSG00000185760	KCNQ5	ENSP00000345055	ortholog_one2one	939.076	940.063	1
1	21788729	21790013	intronic	ENSMUSG00000028033	1285	-0.009	ENSG00000185760	KCNQ5	ENSP00000345055	ortholog_one2one	939.076	940.063	1
1	21790633	21792300	intronic	ENSMUSG00000028033	1668	-0.18	ENSG00000185760	KCNQ5	ENSP00000345055	ortholog_one2one	939.076	940.063	1
1	21793038	21795762	intronic	ENSMUSG00000028033	2725	-0.4	ENSG00000185760	KCNQ5	ENSP00000345055	ortholog_one2one	939.076	940.063	1
1	21795763	21796991	intronic	ENSMUSG00000028033	1229	-0.707	ENSG00000185760	KCNQ5	ENSP00000345055	ortholog_one2one	939.076	940.063	1
1	21796992	21800138	intronic	ENSMUSG00000028033	3147	-0.226	ENSG00000185760	KCNQ5	ENSP00000345055	ortholog_one2one	939.076	940.063	1
1	21800547	21804785	intronic	ENSMUSG00000028033	4239	-0.208	ENSG00000185760	KCNQ5	ENSP00000345055	ortholog_one2one	939.076	940.063	1
1	21805072	21812652	intronic	ENSMUSG00000028033	7581	-0.349	ENSG00000185760	KCNQ5	ENSP00000345055	ortholog_one2one	939.076	940.063	1
1	21813079	21814227	intronic	ENSMUSG00000028033	1149	0.015	ENSG00000185760	KCNQ5	ENSP00000345055	ortholog_one2one	939.076	940.063	1
1	21816685	21826684	intronic	ENSMUSG00000028033	10000	-0.413	ENSG00000185760	KCNQ5	ENSP00000345055	ortholog_one2one	939.076	940.063	1
1	21826685	21834091	intronic	ENSMUSG00000028033	7407	-0.244	ENSG00000185760	KCNQ5	ENSP00000345055	ortholog_one2one	939.076	940.063	1
1	21834404	21840684	intronic	ENSMUSG00000028033	6281	-0.35	ENSG00000185760	KCNQ5	ENSP00000345055	ortholog_one2one	939.076	940.063	1
1	21841575	21842982	intronic	ENSMUSG00000028033	1408	0.07	ENSG00000185760	KCNQ5	ENSP00000345055	ortholog_one2one	939.076	940.063	1
1	21843601	21850770	intronic	ENSMUSG00000028033	7170	-0.383	ENSG00000185760	KCNQ5	ENSP00000345055	ortholog_one2one	939.076	940.063	1
1	21851701	21858940	intronic	ENSMUSG00000028033	7240	-0.271	ENSG00000185760	KCNQ5	ENSP00000345055	ortholog_one2one	939.076	940.063	1
1	21859084	21862866	intronic	ENSMUSG00000028033	3783	-0.268	ENSG00000185760	KCNQ5	ENSP00000345055	ortholog_one2one	939.076	940.063	1
1	21862940	21866801	intronic	ENSMUSG00000028033	3862	-0.254	ENSG00000185760	KCNQ5	ENSP00000345055	ortholog_one2one	939.076	940.063	1
1	21866856	21868365	intronic	ENSMUSG00000028033	1510	-0.195	ENSG00000185760	KCNQ5	ENSP00000345055	ortholog_one2one	939.076	940.063	1
1	21869823	21872577	intronic	ENSMUSG00000028033	2755	-0.145	ENSG00000185760	KCNQ5	ENSP00000345055	ortholog_one2one	939.076	940.063	1
1	21873275	21883274	intronic	ENSMUSG00000028033	10000	-0.306	ENSG00000185760	KCNQ5	ENSP00000345055	ortholog_one2one	939.076	940.063	1
1	21883275	21893274	intronic	ENSMUSG00000028033	10000	-0.249	ENSG00000185760	KCNQ5	ENSP00000345055	ortholog_one2one	939.076	940.063	1
1	21893275	21900105	intronic	ENSMUSG00000028033	6831	-0.411	ENSG00000185760	KCNQ5	ENSP00000345055	ortholog_one2one	939.076	940.063	1
1	21900106	21902959	intronic	ENSMUSG00000028033	2854	-0.15	ENSG00000185760	KCNQ5	ENSP00000345055	ortholog_one2one	939.076	940.063	1
1	21903586	21912364	intronic	ENSMUSG00000028033	8779	-0.064	ENSG00000185760	KCNQ5	ENSP00000345055	ortholog_one2one	939.076	940.063	1
1	21913089	21916687	intronic	ENSMUSG00000028033	3599	-0.169	ENSG00000185760	KCNQ5	ENSP00000345055	ortholog_one2one	939.076	940.063	1
1	21916836	21920598	intronic	ENSMUSG00000028033	3763	-0.221	ENSG00000185760	KCNQ5	ENSP00000345055	ortholog_one2one	939.076	940.063	1
1	21920735	21923499	intronic	ENSMUSG00000028033	2765	-0.155	ENSG00000185760	KCNQ5	ENSP00000345055	ortholog_one2one	939.076	940.063	1
1	21925282	21926568	intronic	ENSMUSG00000028033	1287	-0.207	ENSG00000185760	KCNQ5	ENSP00000345055	ortholog_one2one	939.076	940.063	1
1	21927040	21930165	intronic	ENSMUSG00000028033	3126	-0.499	ENSG00000185760	KCNQ5	ENSP00000345055	ortholog_one2one	939.076	940.063	1
1	21931129	21935371	intronic	ENSMUSG00000028033	4243	-0.331	ENSG00000185760	KCNQ5	ENSP00000345055	ortholog_one2one	939.076	940.063	1
1	21935843	21944476	intronic	ENSMUSG00000028033	8634	-0.217	ENSG00000185760	KCNQ5	ENSP00000345055	ortholog_one2one	939.076	940.063	1
1	21944491	21945858	intronic	ENSMUSG00000028033	1368	0.052	ENSG00000185760	KCNQ5	ENSP00000345055	ortholog_one2one	939.076	940.063	1
1	21945859	21950467	intronic	ENSMUSG00000028033	4609	-0.557	ENSG00000185760	KCNQ5	ENSP00000345055	ortholog_one2one	939.076	940.063	1
1	21950468	21952160	intronic	ENSMUSG00000028033	1693	-0.096	ENSG00000185760	KCNQ5	ENSP00000345055	ortholog_one2one	939.076	940.063	1
1	21952161	21955009	intronic	ENSMUSG00000028033	2849	-0.63	ENSG00000185760	KCNQ5	ENSP00000345055	ortholog_one2one	939.076	940.063	1
1	21955010	21958901	intronic	ENSMUSG00000028033	3892	-0.221	ENSG00000185760	KCNQ5	ENSP00000345055	ortholog_one2one	939.076	940.063	1
1	21958926	21961362	exonic	ENSMUSG00000028033	2437	0.126	ENSG00000185760	KCNQ5	ENSP00000345055	ortholog_one2one	939.076	940.063	1
1	21961496	21971495	exonic	ENSMUSG00000028033	10000	-0.122	ENSG00000185760	KCNQ5	ENSP00000345055	ortholog_one2one	939.076	940.063	1
1	22281645	22291644	exonic	ENSMUSG00000041670	10000	-0.042	ENSG00000079841	RIMS1	ENSP00000428417	ortholog_one2one	890.449	749.409	1
1	22291645	22298797	exonic	ENSMUSG00000041670	7153	-0.143	ENSG00000079841	RIMS1	ENSP00000428417	ortholog_one2one	890.449	749.409	1
1	22299147	22301256	intronic	ENSMUSG00000041670	2110	-0.007	ENSG00000079841	RIMS1	ENSP00000428417	ortholog_one2one	890.449	749.409	1
1	22301442	22303178	intronic	ENSMUSG00000041670	1737	-0.7	ENSG00000079841	RIMS1	ENSP00000428417	ortholog_one2one	890.449	749.409	1
1	22303795	22312278	intronic	ENSMUSG00000041670	8484	-0.083	ENSG00000079841	RIMS1	ENSP00000428417	ortholog_one2one	890.449	749.409	1
1	22312286	22322285	UTR5	ENSMUSG00000041670	10000	-0.107	ENSG00000079841	RIMS1	ENSP00000428417	ortholog_one2one	890.449	749.409	1
1	22322286	22327755	intronic	ENSMUSG00000041670	5470	-0.174	ENSG00000079841	RIMS1	ENSP00000428417	ortholog_one2one	890.449	749.409	1
1	22327931	22329504	intronic	ENSMUSG00000041670	1574	0.141	ENSG00000079841	RIMS1	ENSP00000428417	ortholog_one2one	890.449	749.409	1
1	22329709	22339251	intronic	ENSMUSG00000041670	9543	-0.379	ENSG00000079841	RIMS1	ENSP00000428417	ortholog_one2one	890.449	749.409	1
1	22339252	22343045	intronic	ENSMUSG00000041670	3794	-0.082	ENSG00000079841	RIMS1	ENSP00000428417	ortholog_one2one	890.449	749.409	1
1	22343046	22344280	intronic	ENSMUSG00000041670	1235	-0.273	ENSG00000079841	RIMS1	ENSP00000428417	ortholog_one2one	890.449	749.409	1
1	22344281	22347399	exonic	ENSMUSG00000041670	3119	0.112	ENSG00000079841	RIMS1	ENSP00000428417	ortholog_one2one	890.449	749.409	1
1	22348261	22358260	intronic	ENSMUSG00000041670	10000	-0.215	ENSG00000079841	RIMS1	ENSP00000428417	ortholog_one2one	890.449	749.409	1
1	22359528	22361485	intronic	ENSMUSG00000041670	1958	-0.076	ENSG00000079841	RIMS1	ENSP00000428417	ortholog_one2one	890.449	749.409	1
1	22361721	22364275	intronic	ENSMUSG00000041670	2555	-0.192	ENSG00000079841	RIMS1	ENSP00000428417	ortholog_one2one	890.449	749.409	1
1	22364672	22373941	exonic	ENSMUSG00000041670	9270	-0.172	ENSG00000079841	RIMS1	ENSP00000428417	ortholog_one2one	890.449	749.409	1
1	22375302	22378159	intronic	ENSMUSG00000041670	2858	-0.089	ENSG00000079841	RIMS1	ENSP00000428417	ortholog_one2one	890.449	749.409	1
1	22378558	22381542	exonic	ENSMUSG00000041670	2985	-0.376	ENSG00000079841	RIMS1	ENSP00000428417	ortholog_one2one	890.449	749.409	1
1	22382518	22384136	intronic	ENSMUSG00000041670	1619	-0.43	ENSG00000079841	RIMS1	ENSP00000428417	ortholog_one2one	890.449	749.409	1
1	22384369	22385467	intronic	ENSMUSG00000041670	1099	0.094	ENSG00000079841	RIMS1	ENSP00000428417	ortholog_one2one	890.449	749.409	1
1	22385917	22389608	intronic	ENSMUSG00000041670	3692	-0.293	ENSG00000079841	RIMS1	ENSP00000428417	ortholog_one2one	890.449	749.409	1
1	22389660	22397425	intronic	ENSMUSG00000041670	7766	-0.471	ENSG00000079841	RIMS1	ENSP00000428417	ortholog_one2one	890.449	749.409	1
1	22397780	22404438	exonic	ENSMUSG00000041670	6659	-0.202	ENSG00000079841	RIMS1	ENSP00000428417	ortholog_one2one	890.449	749.409	1
1	22404664	22406279	intronic	ENSMUSG00000041670	1616	-0.276	ENSG00000079841	RIMS1	ENSP00000428417	ortholog_one2one	890.449	749.409	1
1	22407156	22410094	intronic	ENSMUSG00000041670	2939	-0.473	ENSG00000079841	RIMS1	ENSP00000428417	ortholog_one2one	890.449	749.409	1
1	22410095	22419289	exonic	ENSMUSG00000041670	9195	-0.178	ENSG00000079841	RIMS1	ENSP00000428417	ortholog_one2one	890.449	749.409	1
1	22419999	22424867	exonic	ENSMUSG00000041670	4869	-0.556	ENSG00000079841	RIMS1	ENSP00000428417	ortholog_one2one	890.449	749.409	1
1	22424967	22433262	exonic	ENSMUSG00000041670	8296	-0.25	ENSG00000079841	RIMS1	ENSP00000428417	ortholog_one2one	890.449	749.409	1
1	22466510	22468812	exonic	ENSMUSG00000041670	2303	-0.259	ENSG00000079841	RIMS1	ENSP00000428417	ortholog_one2one	890.449	749.409	1
1	22468813	22469848	intronic	ENSMUSG00000041670	1036	0.269	ENSG00000079841	RIMS1	ENSP00000428417	ortholog_one2one	890.449	749.409	1
1	22471000	22473479	exonic	ENSMUSG00000041670	2480	-0.393	ENSG00000079841	RIMS1	ENSP00000428417	ortholog_one2one	890.449	749.409	1
1	22473480	22478216	exonic	ENSMUSG00000041670	4737	0.005	ENSG00000079841	RIMS1	ENSP00000428417	ortholog_one2one	890.449	749.409	1
1	22478761	22481123	exonic	ENSMUSG00000041670	2363	-0.368	ENSG00000079841	RIMS1	ENSP00000428417	ortholog_one2one	890.449	749.409	1
1	22481542	22485809	exonic	ENSMUSG00000041670	4268	-0.202	ENSG00000079841	RIMS1	ENSP00000428417	ortholog_one2one	890.449	749.409	1
1	22486619	22488489	exonic	ENSMUSG00000041670	1871	-0.132	ENSG00000079841	RIMS1	ENSP00000428417	ortholog_one2one	890.449	749.409	1
1	22488490	22489615	intronic	ENSMUSG00000041670	1126	-0.736	ENSG00000079841	RIMS1	ENSP00000428417	ortholog_one2one	890.449	749.409	1
1	22489616	22499615	intronic	ENSMUSG00000041670	10000	-0.378	ENSG00000079841	RIMS1	ENSP00000428417	ortholog_one2one	890.449	749.409	1
1	22499616	22501082	intronic	ENSMUSG00000041670	1467	-0.349	ENSG00000079841	RIMS1	ENSP00000428417	ortholog_one2one	890.449	749.409	1
1	22501502	22509028	intronic	ENSMUSG00000041670	7527	-0.231	ENSG00000079841	RIMS1	ENSP00000428417	ortholog_one2one	890.449	749.409	1
1	22509029	22510181	intronic	ENSMUSG00000041670	1153	0.345	ENSG00000079841	RIMS1	ENSP00000428417	ortholog_one2one	890.449	749.409	1
1	22510615	22512937	intronic	ENSMUSG00000041670	2323	0.104	ENSG00000079841	RIMS1	ENSP00000428417	ortholog_one2one	890.449	749.409	1
1	22512938	22514395	intronic	ENSMUSG00000041670	1458	-0.548	ENSG00000079841	RIMS1	ENSP00000428417	ortholog_one2one	890.449	749.409	1
1	22514396	22521450	intronic	ENSMUSG00000041670	7055	-0.13	ENSG00000079841	RIMS1	ENSP00000428417	ortholog_one2one	890.449	749.409	1
1	22521472	22524982	intronic	ENSMUSG00000041670	3511	-0.218	ENSG00000079841	RIMS1	ENSP00000428417	ortholog_one2one	890.449	749.409	1
1	22525776	22527101	intronic	ENSMUSG00000041670	1326	-0.157	ENSG00000079841	RIMS1	ENSP00000428417	ortholog_one2one	890.449	749.409	1
1	22527102	22528557	intronic	ENSMUSG00000041670	1456	-0.587	ENSG00000079841	RIMS1	ENSP00000428417	ortholog_one2one	890.449	749.409	1
1	22528558	22532638	intronic	ENSMUSG00000041670	4081	0.008	ENSG00000079841	RIMS1	ENSP00000428417	ortholog_one2one	890.449	749.409	1
1	22533607	22543606	exonic	ENSMUSG00000041670	10000	-0.151	ENSG00000079841	RIMS1	ENSP00000428417	ortholog_one2one	890.449	749.409	1
1	22544498	22545728	intronic	ENSMUSG00000041670	1231	-0.237	ENSG00000079841	RIMS1	ENSP00000428417	ortholog_one2one	890.449	749.409	1
1	22545744	22547481	intronic	ENSMUSG00000041670	1738	-0.243	ENSG00000079841	RIMS1	ENSP00000428417	ortholog_one2one	890.449	749.409	1
1	22547893	22549124	intronic	ENSMUSG00000041670	1232	-0.399	ENSG00000079841	RIMS1	ENSP00000428417	ortholog_one2one	890.449	749.409	1
1	22549477	22553913	exonic	ENSMUSG00000041670	4437	-0.454	ENSG00000079841	RIMS1	ENSP00000428417	ortholog_one2one	890.449	749.409	1
1	22554287	22558269	intronic	ENSMUSG00000041670	3983	-0.166	ENSG00000079841	RIMS1	ENSP00000428417	ortholog_one2one	890.449	749.409	1
1	22559199	22560291	intronic	ENSMUSG00000041670	1093	-0.232	ENSG00000079841	RIMS1	ENSP00000428417	ortholog_one2one	890.449	749.409	1
1	22560303	22562867	intronic	ENSMUSG00000041670	2565	-0.191	ENSG00000079841	RIMS1	ENSP00000428417	ortholog_one2one	890.449	749.409	1
1	22564167	22568723	intronic	ENSMUSG00000041670	4557	-0.327	ENSG00000079841	RIMS1	ENSP00000428417	ortholog_one2one	890.449	749.409	1
1	22569980	22573928	intronic	ENSMUSG00000041670	3949	-0.403	ENSG00000079841	RIMS1	ENSP00000428417	ortholog_one2one	890.449	749.409	1
1	22574928	22584799	intronic	ENSMUSG00000041670	9872	-0.462	ENSG00000079841	RIMS1	ENSP00000428417	ortholog_one2one	890.449	749.409	1
1	22584801	22594800	exonic	ENSMUSG00000041670	10000	-0.396	ENSG00000079841	RIMS1	ENSP00000428417	ortholog_one2one	890.449	749.409	1
1	22594801	22597196	exonic	ENSMUSG00000041670	2396	-0.089	ENSG00000079841	RIMS1	ENSP00000428417	ortholog_one2one	890.449	749.409	1
1	22597427	22601681	intronic	ENSMUSG00000041670	4255	-0.501	ENSG00000079841	RIMS1	ENSP00000428417	ortholog_one2one	890.449	749.409	1
1	22601951	22603004	intronic	ENSMUSG00000041670	1054	-0.018	ENSG00000079841	RIMS1	ENSP00000428417	ortholog_one2one	890.449	749.409	1
1	22603005	22604171	intronic	ENSMUSG00000041670	1167	-0.394	ENSG00000079841	RIMS1	ENSP00000428417	ortholog_one2one	890.449	749.409	1
1	22604381	22614380	intronic	ENSMUSG00000041670	10000	-0.201	ENSG00000079841	RIMS1	ENSP00000428417	ortholog_one2one	890.449	749.409	1
1	22614381	22615524	intronic	ENSMUSG00000041670	1144	-0.085	ENSG00000079841	RIMS1	ENSP00000428417	ortholog_one2one	890.449	749.409	1
1	22615525	22617694	intronic	ENSMUSG00000041670	2170	-0.511	ENSG00000079841	RIMS1	ENSP00000428417	ortholog_one2one	890.449	749.409	1
1	22617695	22622018	intronic	ENSMUSG00000041670	4324	-0.167	ENSG00000079841	RIMS1	ENSP00000428417	ortholog_one2one	890.449	749.409	1
1	22622212	22624133	intronic	ENSMUSG00000041670	1922	0.036	ENSG00000079841	RIMS1	ENSP00000428417	ortholog_one2one	890.449	749.409	1
1	22624170	22633229	exonic	ENSMUSG00000041670	9060	-0.159	ENSG00000079841	RIMS1	ENSP00000428417	ortholog_one2one	890.449	749.409	1
1	22633431	22637073	intronic	ENSMUSG00000041670	3643	-0.071	ENSG00000079841	RIMS1	ENSP00000428417	ortholog_one2one	890.449	749.409	1
1	22637113	22644089	intronic	ENSMUSG00000041670	6977	-0.214	ENSG00000079841	RIMS1	ENSP00000428417	ortholog_one2one	890.449	749.409	1
1	22645377	22655376	intronic	ENSMUSG00000041670	10000	-0.14	ENSG00000079841	RIMS1	ENSP00000428417	ortholog_one2one	890.449	749.409	1
1	22655377	22657975	intronic	ENSMUSG00000041670	2599	-0.087	ENSG00000079841	RIMS1	ENSP00000428417	ortholog_one2one	890.449	749.409	1
1	22657976	22659683	intronic	ENSMUSG00000041670	1708	-0.078	ENSG00000079841	RIMS1	ENSP00000428417	ortholog_one2one	890.449	749.409	1
1	22660170	22668927	intronic	ENSMUSG00000041670	8758	-0.11	ENSG00000079841	RIMS1	ENSP00000428417	ortholog_one2one	890.449	749.409	1
1	22668976	22670378	intronic	ENSMUSG00000041670	1403	-0.256	ENSG00000079841	RIMS1	ENSP00000428417	ortholog_one2one	890.449	749.409	1
1	22670692	22677114	intronic	ENSMUSG00000041670	6423	-0.362	ENSG00000079841	RIMS1	ENSP00000428417	ortholog_one2one	890.449	749.409	1
1	22677612	22683216	intronic	ENSMUSG00000041670	5605	-0.24	ENSG00000079841	RIMS1	ENSP00000428417	ortholog_one2one	890.449	749.409	1
1	22683232	22686332	intronic	ENSMUSG00000041670	3101	-0.384	ENSG00000079841	RIMS1	ENSP00000428417	ortholog_one2one	890.449	749.409	1
1	22686480	22690266	intronic	ENSMUSG00000041670	3787	-0.238	ENSG00000079841	RIMS1	ENSP00000428417	ortholog_one2one	890.449	749.409	1
1	22690501	22700500	intronic	ENSMUSG00000041670	10000	-0.053	ENSG00000079841	RIMS1	ENSP00000428417	ortholog_one2one	890.449	749.409	1
1	22702227	22703986	intronic	ENSMUSG00000041670	1760	-0.135	ENSG00000079841	RIMS1	ENSP00000428417	ortholog_one2one	890.449	749.409	1
1	22704865	22714864	intronic	ENSMUSG00000041670	10000	-0.22	ENSG00000079841	RIMS1	ENSP00000428417	ortholog_one2one	890.449	749.409	1
1	22714865	22721925	intronic	ENSMUSG00000041670	7061	-0.186	ENSG00000079841	RIMS1	ENSP00000428417	ortholog_one2one	890.449	749.409	1
1	22722055	22732054	exonic	ENSMUSG00000041670	10000	-0.175	ENSG00000079841	RIMS1	ENSP00000428417	ortholog_one2one	890.449	749.409	1
1	22732055	22733853	intronic	ENSMUSG00000041670	1799	-0.067	ENSG00000079841	RIMS1	ENSP00000428417	ortholog_one2one	890.449	749.409	1
1	22734002	22738306	intronic	ENSMUSG00000041670	4305	-0.216	ENSG00000079841	RIMS1	ENSP00000428417	ortholog_one2one	890.449	749.409	1
1	22738406	22748016	intronic	ENSMUSG00000041670	9611	-0.246	ENSG00000079841	RIMS1	ENSP00000428417	ortholog_one2one	890.449	749.409	1
1	22748151	22758150	intronic	ENSMUSG00000041670	10000	-0.174	ENSG00000079841	RIMS1	ENSP00000428417	ortholog_one2one	890.449	749.409	1
1	22758151	22759975	intronic	ENSMUSG00000041670	1825	-0.16	ENSG00000079841	RIMS1	ENSP00000428417	ortholog_one2one	890.449	749.409	1
1	22762166	22768128	intronic	ENSMUSG00000041670	5963	-0.106	ENSG00000079841	RIMS1	ENSP00000428417	ortholog_one2one	890.449	749.409	1
1	22768696	22778695	intronic	ENSMUSG00000041670	10000	-0.152	ENSG00000079841	RIMS1	ENSP00000428417	ortholog_one2one	890.449	749.409	1
1	22778696	22782966	intronic	ENSMUSG00000041670	4271	-0.26	ENSG00000079841	RIMS1	ENSP00000428417	ortholog_one2one	890.449	749.409	1
1	22783425	22788126	intronic	ENSMUSG00000041670	4702	-0.243	ENSG00000079841	RIMS1	ENSP00000428417	ortholog_one2one	890.449	749.409	1
1	22788344	22790248	intronic	ENSMUSG00000041670	1905	-0.136	ENSG00000079841	RIMS1	ENSP00000428417	ortholog_one2one	890.449	749.409	1
1	22790907	22792382	intronic	ENSMUSG00000041670	1476	0.139	ENSG00000079841	RIMS1	ENSP00000428417	ortholog_one2one	890.449	749.409	1
1	22792512	22798308	intronic	ENSMUSG00000041670	5797	-0.185	ENSG00000079841	RIMS1	ENSP00000428417	ortholog_one2one	890.449	749.409	1
1	22798460	22805956	exonic	ENSMUSG00000041670	7497	-0.223	ENSG00000079841	RIMS1	ENSP00000428417	ortholog_one2one	890.449	749.409	1
1	22806128	22808012	upstream	ENSMUSG00000041670	1885	0.158	ENSG00000079841	RIMS1	ENSP00000428417	ortholog_one2one	890.449	749.409	1
1	23099165	23104059	exonic	ENSMUSG00000073730	4895	-0.056	ENSG00000173457	PPP1R14B	ENSP00000310117	ortholog_one2one	72.549	755.102	0
1	23359442	23369441	UTR3	ENSMUSG00000026158	10000	-0.009	ENSG00000119900	OGFRL1	ENSP00000359464	ortholog_one2one	790.948	813.747	1
1	23369700	23379699	exonic	ENSMUSG00000026158	10000	-0.03	ENSG00000119900	OGFRL1	ENSP00000359464	ortholog_one2one	790.948	813.747	1
1	23379700	23382827	exonic	ENSMUSG00000026158	3128	0.041	ENSG00000119900	OGFRL1	ENSP00000359464	ortholog_one2one	790.948	813.747	1
1	23383342	23393341	splicing	ENSMUSG00000026158	10000	0.031	ENSG00000119900	OGFRL1	ENSP00000359464	ortholog_one2one	790.948	813.747	1
1	23393342	23397335	intronic	ENSMUSG00000026158	3994	0.083	ENSG00000119900	OGFRL1	ENSP00000359464	ortholog_one2one	790.948	813.747	1
1	23397651	23407650	upstream	ENSMUSG00000026158	10000	-0.193	ENSG00000119900	OGFRL1	ENSP00000359464	ortholog_one2one	790.948	813.747	1
1	23764119	23766574	intronic	ENSMUSG00000026156	2456	-0.163	ENSG00000112309	B3GAT2	ENSP00000230053	ortholog_one2one	898.148	900.929	1
1	23766700	23768139	intronic	ENSMUSG00000026156	1440	-0.109	ENSG00000112309	B3GAT2	ENSP00000230053	ortholog_one2one	898.148	900.929	1
1	23768382	23773739	intronic	ENSMUSG00000026156	5358	-0.046	ENSG00000112309	B3GAT2	ENSP00000230053	ortholog_one2one	898.148	900.929	1
1	23773987	23775453	intronic	ENSMUSG00000026156	1467	0.266	ENSG00000112309	B3GAT2	ENSP00000230053	ortholog_one2one	898.148	900.929	1
1	23775962	23778288	intronic	ENSMUSG00000026156	2327	0.164	ENSG00000112309	B3GAT2	ENSP00000230053	ortholog_one2one	898.148	900.929	1
1	23778405	23788310	intronic	ENSMUSG00000026156	9906	0.15	ENSG00000112309	B3GAT2	ENSP00000230053	ortholog_one2one	898.148	900.929	1
1	23788529	23789583	intronic	ENSMUSG00000026156	1055	0.105	ENSG00000112309	B3GAT2	ENSP00000230053	ortholog_one2one	898.148	900.929	1
1	23789584	23790586	intronic	ENSMUSG00000026156	1003	-0.451	ENSG00000112309	B3GAT2	ENSP00000230053	ortholog_one2one	898.148	900.929	1
1	23792105	23794853	intronic	ENSMUSG00000026156	2749	0.028	ENSG00000112309	B3GAT2	ENSP00000230053	ortholog_one2one	898.148	900.929	1
1	23796168	23799398	intronic	ENSMUSG00000026156	3231	-0.073	ENSG00000112309	B3GAT2	ENSP00000230053	ortholog_one2one	898.148	900.929	1
1	23799702	23807403	intronic	ENSMUSG00000026156	7702	0.039	ENSG00000112309	B3GAT2	ENSP00000230053	ortholog_one2one	898.148	900.929	1
1	23807657	23817656	exonic	ENSMUSG00000026156	10000	-0.19	ENSG00000112309	B3GAT2	ENSP00000230053	ortholog_one2one	898.148	900.929	1
1	23819868	23821098	intronic	ENSMUSG00000026156	1231	0.309	ENSG00000112309	B3GAT2	ENSP00000230053	ortholog_one2one	898.148	900.929	1
1	23821315	23825593	intronic	ENSMUSG00000026156	4279	0.03	ENSG00000112309	B3GAT2	ENSP00000230053	ortholog_one2one	898.148	900.929	1
1	23825816	23827068	intronic	ENSMUSG00000026156	1253	0.3	ENSG00000112309	B3GAT2	ENSP00000230053	ortholog_one2one	898.148	900.929	1
1	23828723	23836338	intronic	ENSMUSG00000026156	7616	0.16	ENSG00000112309	B3GAT2	ENSP00000230053	ortholog_one2one	898.148	900.929	1
1	23836427	23838436	intronic	ENSMUSG00000026156	2010	-0.258	ENSG00000112309	B3GAT2	ENSP00000230053	ortholog_one2one	898.148	900.929	1
1	23839833	23843857	intronic	ENSMUSG00000026156	4025	-0.129	ENSG00000112309	B3GAT2	ENSP00000230053	ortholog_one2one	898.148	900.929	1
1	23843858	23845040	exonic	ENSMUSG00000026156	1183	0.125	ENSG00000112309	B3GAT2	ENSP00000230053	ortholog_one2one	898.148	900.929	1
1	23845444	23855443	exonic	ENSMUSG00000026155	10000	-0.063	ENSG00000112305	SMAP1	ENSP00000359484	ortholog_one2one	920.455	867.238	1
1	23856631	23861061	exonic	ENSMUSG00000026155	4431	-0.089	ENSG00000112305	SMAP1	ENSP00000359484	ortholog_one2one	920.455	867.238	1
1	23861876	23864689	intronic	ENSMUSG00000026155	2814	-0.172	ENSG00000112305	SMAP1	ENSP00000359484	ortholog_one2one	920.455	867.238	1
1	23864856	23869457	exonic	ENSMUSG00000026155	4602	-0.187	ENSG00000112305	SMAP1	ENSP00000359484	ortholog_one2one	920.455	867.238	1
1	23869464	23870585	intronic	ENSMUSG00000026155	1122	-0.099	ENSG00000112305	SMAP1	ENSP00000359484	ortholog_one2one	920.455	867.238	1
1	23872043	23875824	intronic	ENSMUSG00000026155	3782	-0.142	ENSG00000112305	SMAP1	ENSP00000359484	ortholog_one2one	920.455	867.238	1
1	23875826	23885825	exonic	ENSMUSG00000026155	10000	-0.291	ENSG00000112305	SMAP1	ENSP00000359484	ortholog_one2one	920.455	867.238	1
1	23885826	23892549	exonic	ENSMUSG00000026155	6724	-0.087	ENSG00000112305	SMAP1	ENSP00000359484	ortholog_one2one	920.455	867.238	1
1	23892699	23898068	intronic	ENSMUSG00000026155	5370	-0.011	ENSG00000112305	SMAP1	ENSP00000359484	ortholog_one2one	920.455	867.238	1
1	23898678	23900103	intronic	ENSMUSG00000026155	1426	-0.197	ENSG00000112305	SMAP1	ENSP00000359484	ortholog_one2one	920.455	867.238	1
1	23900402	23902037	intronic	ENSMUSG00000026155	1636	-0.429	ENSG00000112305	SMAP1	ENSP00000359484	ortholog_one2one	920.455	867.238	1
1	23902176	23904665	intronic	ENSMUSG00000026155	2490	-0.147	ENSG00000112305	SMAP1	ENSP00000359484	ortholog_one2one	920.455	867.238	1
1	23905576	23910458	UTR5	ENSMUSG00000026155	4883	-0.297	ENSG00000112305	SMAP1	ENSP00000359484	ortholog_one2one	920.455	867.238	1
1	23910459	23914373	intronic	ENSMUSG00000026155	3915	-0.067	ENSG00000112305	SMAP1	ENSP00000359484	ortholog_one2one	920.455	867.238	1
1	23914374	23915616	intronic	ENSMUSG00000026155	1243	-0.418	ENSG00000112305	SMAP1	ENSP00000359484	ortholog_one2one	920.455	867.238	1
1	23916655	23921922	intronic	ENSMUSG00000026155	5268	-0.052	ENSG00000112305	SMAP1	ENSP00000359484	ortholog_one2one	920.455	867.238	1
1	23922341	23929146	upstream	ENSMUSG00000026155	6806	-0.081	ENSG00000112305	SMAP1	ENSP00000359484	ortholog_one2one	920.455	867.238	1
1	23991300	24001299	exonic	ENSMUSG00000026154	10000	0.166	ENSG00000154079	SDHAF4	ENSP00000359505	ortholog_one2one	673.077	648.148	1
1	24001300	24011299	exonic	ENSMUSG00000026154	10000	-0.002	ENSG00000154079	SDHAF4	ENSP00000359505	ortholog_one2one	673.077	648.148	1
1	24011300	24021299	exonic	ENSMUSG00000026153	10000	-0.064	ENSG00000082269	FAM135A	ENSP00000410768	ortholog_one2one	841.965	836.964	1
1	24021300	24023114	exonic	ENSMUSG00000026153	1815	-0.152	ENSG00000082269	FAM135A	ENSP00000410768	ortholog_one2one	841.965	836.964	1
1	24023728	24027589	exonic	ENSMUSG00000026153	3862	-0.377	ENSG00000082269	FAM135A	ENSP00000410768	ortholog_one2one	841.965	836.964	1
1	24027937	24032776	exonic	ENSMUSG00000026153	4840	-0.193	ENSG00000082269	FAM135A	ENSP00000410768	ortholog_one2one	841.965	836.964	1
1	24033334	24037369	intronic	ENSMUSG00000026153	4036	-0.078	ENSG00000082269	FAM135A	ENSP00000410768	ortholog_one2one	841.965	836.964	1
1	24037715	24039645	intronic	ENSMUSG00000026153	1931	-0.022	ENSG00000082269	FAM135A	ENSP00000410768	ortholog_one2one	841.965	836.964	1
1	24039861	24044000	intronic	ENSMUSG00000026153	4140	-0.201	ENSG00000082269	FAM135A	ENSP00000410768	ortholog_one2one	841.965	836.964	1
1	24044234	24052650	exonic	ENSMUSG00000026153	8417	-0.184	ENSG00000082269	FAM135A	ENSP00000410768	ortholog_one2one	841.965	836.964	1
1	24052651	24053664	exonic	ENSMUSG00000026153	1014	0.354	ENSG00000082269	FAM135A	ENSP00000410768	ortholog_one2one	841.965	836.964	1
1	24054501	24057303	exonic	ENSMUSG00000026153	2803	-0.01	ENSG00000082269	FAM135A	ENSP00000410768	ortholog_one2one	841.965	836.964	1
1	24057304	24058497	exonic	ENSMUSG00000026153	1194	-0.145	ENSG00000082269	FAM135A	ENSP00000410768	ortholog_one2one	841.965	836.964	1
1	24059544	24062155	intronic	ENSMUSG00000026153	2612	-0.161	ENSG00000082269	FAM135A	ENSP00000410768	ortholog_one2one	841.965	836.964	1
1	24062539	24072538	exonic	ENSMUSG00000026153	10000	-0.238	ENSG00000082269	FAM135A	ENSP00000410768	ortholog_one2one	841.965	836.964	1
1	24072539	24076324	intronic	ENSMUSG00000026153	3786	-0.134	ENSG00000082269	FAM135A	ENSP00000410768	ortholog_one2one	841.965	836.964	1
1	24076541	24079464	intronic	ENSMUSG00000026153	2924	-0.032	ENSG00000082269	FAM135A	ENSP00000410768	ortholog_one2one	841.965	836.964	1
1	24079465	24081287	intronic	ENSMUSG00000026153	1823	0.135	ENSG00000082269	FAM135A	ENSP00000410768	ortholog_one2one	841.965	836.964	1
1	24081288	24084825	intronic	ENSMUSG00000026153	3538	-0.203	ENSG00000082269	FAM135A	ENSP00000410768	ortholog_one2one	841.965	836.964	1
1	24085102	24086117	exonic	ENSMUSG00000026153	1016	-0.348	ENSG00000082269	FAM135A	ENSP00000410768	ortholog_one2one	841.965	836.964	1
1	24086118	24087572	splicing	ENSMUSG00000026153	1455	0.063	ENSG00000082269	FAM135A	ENSP00000410768	ortholog_one2one	841.965	836.964	1
1	24087573	24089920	intronic	ENSMUSG00000026153	2348	-0.682	ENSG00000082269	FAM135A	ENSP00000410768	ortholog_one2one	841.965	836.964	1
1	24089921	24091167	intronic	ENSMUSG00000026153	1247	-0.1	ENSG00000082269	FAM135A	ENSP00000410768	ortholog_one2one	841.965	836.964	1
1	24091731	24099757	splicing	ENSMUSG00000026153	8027	-0.16	ENSG00000082269	FAM135A	ENSP00000410768	ortholog_one2one	841.965	836.964	1
1	24100329	24103911	UTR5	ENSMUSG00000026153	3583	-0.085	ENSG00000082269	FAM135A	ENSP00000410768	ortholog_one2one	841.965	836.964	1
1	24169309	24179308	exonic	ENSMUSG00000026147	10000	-0.033	ENSG00000112280	COL9A1	ENSP00000349790	ortholog_one2one	899.023	899.023	1
1	24179309	24180876	exonic	ENSMUSG00000026147	1568	-0.075	ENSG00000112280	COL9A1	ENSP00000349790	ortholog_one2one	899.023	899.023	1
1	24180877	24181911	intronic	ENSMUSG00000026147	1035	0.039	ENSG00000112280	COL9A1	ENSP00000349790	ortholog_one2one	899.023	899.023	1
1	24181912	24186748	exonic	ENSMUSG00000026147	4837	-0.188	ENSG00000112280	COL9A1	ENSP00000349790	ortholog_one2one	899.023	899.023	1
1	24186749	24188912	intronic	ENSMUSG00000026147	2164	-0.051	ENSG00000112280	COL9A1	ENSP00000349790	ortholog_one2one	899.023	899.023	1
1	24188913	24190113	intronic	ENSMUSG00000026147	1201	-0.252	ENSG00000112280	COL9A1	ENSP00000349790	ortholog_one2one	899.023	899.023	1
1	24191037	24192177	intronic	ENSMUSG00000026147	1141	-0.478	ENSG00000112280	COL9A1	ENSP00000349790	ortholog_one2one	899.023	899.023	1
1	24192178	24197570	exonic	ENSMUSG00000026147	5393	0.212	ENSG00000112280	COL9A1	ENSP00000349790	ortholog_one2one	899.023	899.023	1
1	24197642	24207641	exonic	ENSMUSG00000026147	10000	-0.111	ENSG00000112280	COL9A1	ENSP00000349790	ortholog_one2one	899.023	899.023	1
1	24207653	24213437	exonic	ENSMUSG00000026147	5785	-0.157	ENSG00000112280	COL9A1	ENSP00000349790	ortholog_one2one	899.023	899.023	1
1	24213745	24215735	exonic	ENSMUSG00000026147	1991	-0.104	ENSG00000112280	COL9A1	ENSP00000349790	ortholog_one2one	899.023	899.023	1
1	24215791	24225790	exonic	ENSMUSG00000026147	10000	-0.047	ENSG00000112280	COL9A1	ENSP00000349790	ortholog_one2one	899.023	899.023	1
1	24225791	24235790	exonic	ENSMUSG00000026147	10000	-0.151	ENSG00000112280	COL9A1	ENSP00000349790	ortholog_one2one	899.023	899.023	1
1	24235791	24245790	exonic	ENSMUSG00000026147	10000	-0.041	ENSG00000112280	COL9A1	ENSP00000349790	ortholog_one2one	899.023	899.023	1
1	24245791	24255790	exonic	ENSMUSG00000026147	10000	-0.069	ENSG00000112280	COL9A1	ENSP00000349790	ortholog_one2one	899.023	899.023	1
1	24257031	24267030	exonic	ENSMUSG00000026141	10000	-0.277	ENSG00000082293	COL19A1	ENSP00000480474	ortholog_one2one	834.507	830.123	1
1	24267031	24277030	exonic	ENSMUSG00000026141	10000	-0.113	ENSG00000082293	COL19A1	ENSP00000480474	ortholog_one2one	834.507	830.123	1
1	24277031	24281429	exonic	ENSMUSG00000026141	4399	0.084	ENSG00000082293	COL19A1	ENSP00000480474	ortholog_one2one	834.507	830.123	1
1	24281553	24284417	exonic	ENSMUSG00000026141	2865	-0.014	ENSG00000082293	COL19A1	ENSP00000480474	ortholog_one2one	834.507	830.123	1
1	24284457	24294456	exonic	ENSMUSG00000026141	10000	-0.005	ENSG00000082293	COL19A1	ENSP00000480474	ortholog_one2one	834.507	830.123	1
1	24295034	24297085	exonic	ENSMUSG00000026141	2052	0.116	ENSG00000082293	COL19A1	ENSP00000480474	ortholog_one2one	834.507	830.123	1
1	24297520	24307519	exonic	ENSMUSG00000026141	10000	-0.155	ENSG00000082293	COL19A1	ENSP00000480474	ortholog_one2one	834.507	830.123	1
1	24307520	24314002	exonic	ENSMUSG00000026141	6483	-0.14	ENSG00000082293	COL19A1	ENSP00000480474	ortholog_one2one	834.507	830.123	1
1	24314015	24324014	exonic	ENSMUSG00000026141	10000	0.036	ENSG00000082293	COL19A1	ENSP00000480474	ortholog_one2one	834.507	830.123	1
1	24324015	24326906	exonic	ENSMUSG00000026141	2892	-0.077	ENSG00000082293	COL19A1	ENSP00000480474	ortholog_one2one	834.507	830.123	1
1	24327121	24331204	exonic	ENSMUSG00000026141	4084	0.073	ENSG00000082293	COL19A1	ENSP00000480474	ortholog_one2one	834.507	830.123	1
1	24331807	24333460	exonic	ENSMUSG00000026141	1654	-0.372	ENSG00000082293	COL19A1	ENSP00000480474	ortholog_one2one	834.507	830.123	1
1	24333631	24342686	exonic	ENSMUSG00000026141	9056	-0.128	ENSG00000082293	COL19A1	ENSP00000480474	ortholog_one2one	834.507	830.123	1
1	24343091	24344812	intronic	ENSMUSG00000026141	1722	-0.204	ENSG00000082293	COL19A1	ENSP00000480474	ortholog_one2one	834.507	830.123	1
1	24344851	24347219	intronic	ENSMUSG00000026141	2369	-0.418	ENSG00000082293	COL19A1	ENSP00000480474	ortholog_one2one	834.507	830.123	1
1	24347232	24353024	exonic	ENSMUSG00000026141	5793	-0.18	ENSG00000082293	COL19A1	ENSP00000480474	ortholog_one2one	834.507	830.123	1
1	24353035	24359653	intronic	ENSMUSG00000026141	6619	-0.242	ENSG00000082293	COL19A1	ENSP00000480474	ortholog_one2one	834.507	830.123	1
1	24359983	24369982	intronic	ENSMUSG00000026141	10000	-0.14	ENSG00000082293	COL19A1	ENSP00000480474	ortholog_one2one	834.507	830.123	1
1	24369983	24372786	intronic	ENSMUSG00000026141	2804	0.077	ENSG00000082293	COL19A1	ENSP00000480474	ortholog_one2one	834.507	830.123	1
1	24373138	24375221	exonic	ENSMUSG00000026141	2084	-0.097	ENSG00000082293	COL19A1	ENSP00000480474	ortholog_one2one	834.507	830.123	1
1	24375393	24377122	intronic	ENSMUSG00000026141	1730	0.346	ENSG00000082293	COL19A1	ENSP00000480474	ortholog_one2one	834.507	830.123	1
1	24377540	24380152	intronic	ENSMUSG00000026141	2613	0.053	ENSG00000082293	COL19A1	ENSP00000480474	ortholog_one2one	834.507	830.123	1
1	24380335	24390334	intronic	ENSMUSG00000026141	10000	-0.24	ENSG00000082293	COL19A1	ENSP00000480474	ortholog_one2one	834.507	830.123	1
1	24391059	24392563	intronic	ENSMUSG00000026141	1505	0.177	ENSG00000082293	COL19A1	ENSP00000480474	ortholog_one2one	834.507	830.123	1
1	24392564	24394204	intronic	ENSMUSG00000026141	1641	-0.682	ENSG00000082293	COL19A1	ENSP00000480474	ortholog_one2one	834.507	830.123	1
1	24394571	24397237	intronic	ENSMUSG00000026141	2667	-0.689	ENSG00000082293	COL19A1	ENSP00000480474	ortholog_one2one	834.507	830.123	1
1	24397238	24404223	intronic	ENSMUSG00000026141	6986	-0.162	ENSG00000082293	COL19A1	ENSP00000480474	ortholog_one2one	834.507	830.123	1
1	24404300	24414299	exonic	ENSMUSG00000026141	10000	-0.281	ENSG00000082293	COL19A1	ENSP00000480474	ortholog_one2one	834.507	830.123	1
1	24414300	24424299	intronic	ENSMUSG00000026141	10000	-0.157	ENSG00000082293	COL19A1	ENSP00000480474	ortholog_one2one	834.507	830.123	1
1	24424300	24431160	intronic	ENSMUSG00000026141	6861	-0.434	ENSG00000082293	COL19A1	ENSP00000480474	ortholog_one2one	834.507	830.123	1
1	24431161	24432769	intronic	ENSMUSG00000026141	1609	0.085	ENSG00000082293	COL19A1	ENSP00000480474	ortholog_one2one	834.507	830.123	1
1	24433067	24436079	intronic	ENSMUSG00000026141	3013	0.224	ENSG00000082293	COL19A1	ENSP00000480474	ortholog_one2one	834.507	830.123	1
1	24436081	24439431	intronic	ENSMUSG00000026141	3351	-0.396	ENSG00000082293	COL19A1	ENSP00000480474	ortholog_one2one	834.507	830.123	1
1	24440460	24442014	intronic	ENSMUSG00000026141	1555	-0.072	ENSG00000082293	COL19A1	ENSP00000480474	ortholog_one2one	834.507	830.123	1
1	24442155	24451181	intronic	ENSMUSG00000026141	9027	-0.176	ENSG00000082293	COL19A1	ENSP00000480474	ortholog_one2one	834.507	830.123	1
1	24451415	24461414	exonic	ENSMUSG00000026141	10000	-0.152	ENSG00000082293	COL19A1	ENSP00000480474	ortholog_one2one	834.507	830.123	1
1	24461415	24470371	exonic	ENSMUSG00000026141	8957	-0.179	ENSG00000082293	COL19A1	ENSP00000480474	ortholog_one2one	834.507	830.123	1
1	24470737	24475899	intronic	ENSMUSG00000026141	5163	-0.253	ENSG00000082293	COL19A1	ENSP00000480474	ortholog_one2one	834.507	830.123	1
1	24476280	24482196	intronic	ENSMUSG00000026141	5917	-0.149	ENSG00000082293	COL19A1	ENSP00000480474	ortholog_one2one	834.507	830.123	1
1	24483934	24487104	intronic	ENSMUSG00000026141	3171	-0.404	ENSG00000082293	COL19A1	ENSP00000480474	ortholog_one2one	834.507	830.123	1
1	24488118	24491434	intronic	ENSMUSG00000026141	3317	-0.17	ENSG00000082293	COL19A1	ENSP00000480474	ortholog_one2one	834.507	830.123	1
1	24491528	24498580	intronic	ENSMUSG00000026141	7053	-0.188	ENSG00000082293	COL19A1	ENSP00000480474	ortholog_one2one	834.507	830.123	1
1	24499070	24509069	exonic	ENSMUSG00000026141	10000	-0.125	ENSG00000082293	COL19A1	ENSP00000480474	ortholog_one2one	834.507	830.123	1
1	24510425	24518981	exonic	ENSMUSG00000026141	8557	-0.223	ENSG00000082293	COL19A1	ENSP00000480474	ortholog_one2one	834.507	830.123	1
1	24519390	24520490	intronic	ENSMUSG00000026141	1101	-0.254	ENSG00000082293	COL19A1	ENSP00000480474	ortholog_one2one	834.507	830.123	1
1	24520491	24522544	intronic	ENSMUSG00000026141	2054	0.186	ENSG00000082293	COL19A1	ENSP00000480474	ortholog_one2one	834.507	830.123	1
1	24522641	24523781	intronic	ENSMUSG00000026141	1141	-0.435	ENSG00000082293	COL19A1	ENSP00000480474	ortholog_one2one	834.507	830.123	1
1	24523919	24526486	exonic	ENSMUSG00000026141	2568	-0.357	ENSG00000082293	COL19A1	ENSP00000480474	ortholog_one2one	834.507	830.123	1
1	24526637	24529115	intronic	ENSMUSG00000026141	2479	-0.606	ENSG00000082293	COL19A1	ENSP00000480474	ortholog_one2one	834.507	830.123	1
1	24529341	24533415	exonic	ENSMUSG00000026141	4075	-0.255	ENSG00000082293	COL19A1	ENSP00000480474	ortholog_one2one	834.507	830.123	1
1	24533781	24535300	exonic	ENSMUSG00000026141	1520	-0.633	ENSG00000082293	COL19A1	ENSP00000480474	ortholog_one2one	834.507	830.123	1
1	24535306	24545305	exonic	ENSMUSG00000026141	10000	-0.314	ENSG00000082293	COL19A1	ENSP00000480474	ortholog_one2one	834.507	830.123	1
1	24545306	24555305	intronic	ENSMUSG00000026141	10000	-0.061	ENSG00000082293	COL19A1	ENSP00000480474	ortholog_one2one	834.507	830.123	1
1	24555306	24557338	intronic	ENSMUSG00000026141	2033	-0.324	ENSG00000082293	COL19A1	ENSP00000480474	ortholog_one2one	834.507	830.123	1
1	24557339	24562150	exonic	ENSMUSG00000026141	4812	-0.106	ENSG00000082293	COL19A1	ENSP00000480474	ortholog_one2one	834.507	830.123	1
1	24563650	24569984	intronic	ENSMUSG00000026141	6335	-0.246	ENSG00000082293	COL19A1	ENSP00000480474	ortholog_one2one	834.507	830.123	1
1	24570189	24573261	intronic	ENSMUSG00000026141	3073	-0.162	ENSG00000082293	COL19A1	ENSP00000480474	ortholog_one2one	834.507	830.123	1
1	24573812	24578576	exonic	ENSMUSG00000026141	4765	-0.24	ENSG00000082293	COL19A1	ENSP00000480474	ortholog_one2one	834.507	830.123	1
1	24579017	24582695	intronic	ENSMUSG00000026141	3679	-0.359	ENSG00000082293	COL19A1	ENSP00000480474	ortholog_one2one	834.507	830.123	1
1	24582946	24586151	intronic	ENSMUSG00000026141	3206	-0.025	ENSG00000082293	COL19A1	ENSP00000480474	ortholog_one2one	834.507	830.123	1
1	24587143	24590799	UTR5	ENSMUSG00000026141	3657	-0.291	ENSG00000082293	COL19A1	ENSP00000480474	ortholog_one2one	834.507	830.123	1
1	24677549	24684575	exonic	ENSMUSG00000073725	7027	0.059	ENSG00000168216	LMBRD1	ENSP00000359609	ortholog_one2one	932.961	927.778	1
1	24684730	24687142	exonic	ENSMUSG00000073725	2413	-0.208	ENSG00000168216	LMBRD1	ENSP00000359609	ortholog_one2one	932.961	927.778	1
1	24687558	24693903	exonic	ENSMUSG00000073725	6346	0.038	ENSG00000168216	LMBRD1	ENSP00000359609	ortholog_one2one	932.961	927.778	1
1	24694239	24698501	intronic	ENSMUSG00000073725	4263	-0.164	ENSG00000168216	LMBRD1	ENSP00000359609	ortholog_one2one	932.961	927.778	1
1	24699547	24702049	intronic	ENSMUSG00000073725	2503	0.232	ENSG00000168216	LMBRD1	ENSP00000359609	ortholog_one2one	932.961	927.778	1
1	24702710	24703755	intronic	ENSMUSG00000073725	1046	0.096	ENSG00000168216	LMBRD1	ENSP00000359609	ortholog_one2one	932.961	927.778	1
1	24704750	24714749	exonic	ENSMUSG00000073725	10000	0.057	ENSG00000168216	LMBRD1	ENSP00000359609	ortholog_one2one	932.961	927.778	1
1	24714750	24716607	exonic	ENSMUSG00000073725	1858	-0.041	ENSG00000168216	LMBRD1	ENSP00000359609	ortholog_one2one	932.961	927.778	1
1	24716772	24726771	intronic	ENSMUSG00000073725	10000	-0.295	ENSG00000168216	LMBRD1	ENSP00000359609	ortholog_one2one	932.961	927.778	1
1	24726772	24736086	exonic	ENSMUSG00000073725	9315	-0.078	ENSG00000168216	LMBRD1	ENSP00000359609	ortholog_one2one	932.961	927.778	1
1	24736451	24743470	intronic	ENSMUSG00000073725	7020	0.043	ENSG00000168216	LMBRD1	ENSP00000359609	ortholog_one2one	932.961	927.778	1
1	24743522	24744525	exonic	ENSMUSG00000073725	1004	-0.123	ENSG00000168216	LMBRD1	ENSP00000359609	ortholog_one2one	932.961	927.778	1
1	24745447	24755446	exonic	ENSMUSG00000073725	10000	-0.114	ENSG00000168216	LMBRD1	ENSP00000359609	ortholog_one2one	932.961	927.778	1
1	24755447	24765446	exonic	ENSMUSG00000073725	10000	0.038	ENSG00000168216	LMBRD1	ENSP00000359609	ortholog_one2one	932.961	927.778	1
1	24765447	24767070	UTR3	ENSMUSG00000073725	1624	-0.15	ENSG00000168216	LMBRD1	ENSP00000359609	ortholog_one2one	932.961	927.778	1
1	24767072	24771548	downstream	ENSMUSG00000073725	4477	-0.152	ENSG00000168216	LMBRD1	ENSP00000359609	ortholog_one2one	932.961	927.778	1
1	25062441	25067714	UTR3	ENSMUSG00000033569	5274	-0.215	ENSG00000135298	ADGRB3	ENSP00000359630	ortholog_one2one	983.574	983.574	1
1	25067954	25071547	exonic	ENSMUSG00000033569	3594	-0.278	ENSG00000135298	ADGRB3	ENSP00000359630	ortholog_one2one	983.574	983.574	1
1	25072023	25073593	intronic	ENSMUSG00000033569	1571	-0.555	ENSG00000135298	ADGRB3	ENSP00000359630	ortholog_one2one	983.574	983.574	1
1	25073600	25078274	exonic	ENSMUSG00000033569	4675	-0.022	ENSG00000135298	ADGRB3	ENSP00000359630	ortholog_one2one	983.574	983.574	1
1	25078536	25088535	exonic	ENSMUSG00000033569	10000	-0.101	ENSG00000135298	ADGRB3	ENSP00000359630	ortholog_one2one	983.574	983.574	1
1	25088816	25093488	intronic	ENSMUSG00000033569	4673	-0.112	ENSG00000135298	ADGRB3	ENSP00000359630	ortholog_one2one	983.574	983.574	1
1	25093847	25098315	exonic	ENSMUSG00000033569	4469	-0.302	ENSG00000135298	ADGRB3	ENSP00000359630	ortholog_one2one	983.574	983.574	1
1	25098433	25105035	exonic	ENSMUSG00000033569	6603	-0.315	ENSG00000135298	ADGRB3	ENSP00000359630	ortholog_one2one	983.574	983.574	1
1	25105212	25115211	exonic	ENSMUSG00000033569	10000	-0.206	ENSG00000135298	ADGRB3	ENSP00000359630	ortholog_one2one	983.574	983.574	1
1	25117257	25118671	exonic	ENSMUSG00000033569	1415	-0.1	ENSG00000135298	ADGRB3	ENSP00000359630	ortholog_one2one	983.574	983.574	1
1	25118672	25119676	intronic	ENSMUSG00000033569	1005	-0.545	ENSG00000135298	ADGRB3	ENSP00000359630	ortholog_one2one	983.574	983.574	1
1	25119677	25121837	intronic	ENSMUSG00000033569	2161	-0.083	ENSG00000135298	ADGRB3	ENSP00000359630	ortholog_one2one	983.574	983.574	1
1	25122385	25126337	intronic	ENSMUSG00000033569	3953	-0.343	ENSG00000135298	ADGRB3	ENSP00000359630	ortholog_one2one	983.574	983.574	1
1	25126365	25134674	exonic	ENSMUSG00000033569	8310	-0.209	ENSG00000135298	ADGRB3	ENSP00000359630	ortholog_one2one	983.574	983.574	1
1	25135168	25139212	intronic	ENSMUSG00000033569	4045	-0.243	ENSG00000135298	ADGRB3	ENSP00000359630	ortholog_one2one	983.574	983.574	1
1	25139621	25143974	intronic	ENSMUSG00000033569	4354	-0.184	ENSG00000135298	ADGRB3	ENSP00000359630	ortholog_one2one	983.574	983.574	1
1	25143988	25147367	intronic	ENSMUSG00000033569	3380	-0.095	ENSG00000135298	ADGRB3	ENSP00000359630	ortholog_one2one	983.574	983.574	1
1	25147585	25153564	intronic	ENSMUSG00000033569	5980	-0.239	ENSG00000135298	ADGRB3	ENSP00000359630	ortholog_one2one	983.574	983.574	1
1	25153566	25163565	intronic	ENSMUSG00000033569	10000	-0.381	ENSG00000135298	ADGRB3	ENSP00000359630	ortholog_one2one	983.574	983.574	1
1	25165351	25166978	intronic	ENSMUSG00000033569	1628	-0.027	ENSG00000135298	ADGRB3	ENSP00000359630	ortholog_one2one	983.574	983.574	1
1	25167907	25169351	intronic	ENSMUSG00000033569	1445	-0.227	ENSG00000135298	ADGRB3	ENSP00000359630	ortholog_one2one	983.574	983.574	1
1	25169755	25172746	intronic	ENSMUSG00000033569	2992	-0.115	ENSG00000135298	ADGRB3	ENSP00000359630	ortholog_one2one	983.574	983.574	1
1	25172952	25180779	intronic	ENSMUSG00000033569	7828	0.005	ENSG00000135298	ADGRB3	ENSP00000359630	ortholog_one2one	983.574	983.574	1
1	25180981	25182701	intronic	ENSMUSG00000033569	1721	-0.059	ENSG00000135298	ADGRB3	ENSP00000359630	ortholog_one2one	983.574	983.574	1
1	25183205	25185575	intronic	ENSMUSG00000033569	2371	-0.441	ENSG00000135298	ADGRB3	ENSP00000359630	ortholog_one2one	983.574	983.574	1
1	25185824	25195823	intronic	ENSMUSG00000033569	10000	-0.138	ENSG00000135298	ADGRB3	ENSP00000359630	ortholog_one2one	983.574	983.574	1
1	25195824	25199075	intronic	ENSMUSG00000033569	3252	-0.171	ENSG00000135298	ADGRB3	ENSP00000359630	ortholog_one2one	983.574	983.574	1
1	25199347	25203528	intronic	ENSMUSG00000033569	4182	-0.596	ENSG00000135298	ADGRB3	ENSP00000359630	ortholog_one2one	983.574	983.574	1
1	25203755	25206458	intronic	ENSMUSG00000033569	2704	-0.297	ENSG00000135298	ADGRB3	ENSP00000359630	ortholog_one2one	983.574	983.574	1
1	25206809	25214205	intronic	ENSMUSG00000033569	7397	-0.278	ENSG00000135298	ADGRB3	ENSP00000359630	ortholog_one2one	983.574	983.574	1
1	25214207	25222068	exonic	ENSMUSG00000033569	7862	-0.323	ENSG00000135298	ADGRB3	ENSP00000359630	ortholog_one2one	983.574	983.574	1
1	25223354	25225505	intronic	ENSMUSG00000033569	2152	-0.22	ENSG00000135298	ADGRB3	ENSP00000359630	ortholog_one2one	983.574	983.574	1
1	25225506	25226545	intronic	ENSMUSG00000033569	1040	-0.635	ENSG00000135298	ADGRB3	ENSP00000359630	ortholog_one2one	983.574	983.574	1
1	25226546	25232073	exonic	ENSMUSG00000033569	5528	-0.056	ENSG00000135298	ADGRB3	ENSP00000359630	ortholog_one2one	983.574	983.574	1
1	25232251	25242060	intronic	ENSMUSG00000033569	9810	-0.19	ENSG00000135298	ADGRB3	ENSP00000359630	ortholog_one2one	983.574	983.574	1
1	25242362	25243755	intronic	ENSMUSG00000033569	1394	0.029	ENSG00000135298	ADGRB3	ENSP00000359630	ortholog_one2one	983.574	983.574	1
1	25243960	25247179	intronic	ENSMUSG00000033569	3220	-0.244	ENSG00000135298	ADGRB3	ENSP00000359630	ortholog_one2one	983.574	983.574	1
1	25247810	25251341	intronic	ENSMUSG00000033569	3532	-0.4	ENSG00000135298	ADGRB3	ENSP00000359630	ortholog_one2one	983.574	983.574	1
1	25251372	25252752	intronic	ENSMUSG00000033569	1381	-0.497	ENSG00000135298	ADGRB3	ENSP00000359630	ortholog_one2one	983.574	983.574	1
1	25252922	25258413	intronic	ENSMUSG00000033569	5492	-0.495	ENSG00000135298	ADGRB3	ENSP00000359630	ortholog_one2one	983.574	983.574	1
1	25260278	25266658	intronic	ENSMUSG00000033569	6381	-0.3	ENSG00000135298	ADGRB3	ENSP00000359630	ortholog_one2one	983.574	983.574	1
1	25266841	25272777	intronic	ENSMUSG00000033569	5937	-0.163	ENSG00000135298	ADGRB3	ENSP00000359630	ortholog_one2one	983.574	983.574	1
1	25273046	25276363	intronic	ENSMUSG00000033569	3318	-0.216	ENSG00000135298	ADGRB3	ENSP00000359630	ortholog_one2one	983.574	983.574	1
1	25276426	25286425	intronic	ENSMUSG00000033569	10000	-0.22	ENSG00000135298	ADGRB3	ENSP00000359630	ortholog_one2one	983.574	983.574	1
1	25286426	25290105	intronic	ENSMUSG00000033569	3680	-0.334	ENSG00000135298	ADGRB3	ENSP00000359630	ortholog_one2one	983.574	983.574	1
1	25290326	25296328	intronic	ENSMUSG00000033569	6003	-0.305	ENSG00000135298	ADGRB3	ENSP00000359630	ortholog_one2one	983.574	983.574	1
1	25296491	25301448	intronic	ENSMUSG00000033569	4958	-0.423	ENSG00000135298	ADGRB3	ENSP00000359630	ortholog_one2one	983.574	983.574	1
1	25301482	25307687	intronic	ENSMUSG00000033569	6206	-0.096	ENSG00000135298	ADGRB3	ENSP00000359630	ortholog_one2one	983.574	983.574	1
1	25307688	25309123	intronic	ENSMUSG00000033569	1436	-0.734	ENSG00000135298	ADGRB3	ENSP00000359630	ortholog_one2one	983.574	983.574	1
1	25309124	25313800	intronic	ENSMUSG00000033569	4677	-0.373	ENSG00000135298	ADGRB3	ENSP00000359630	ortholog_one2one	983.574	983.574	1
1	25314160	25317378	intronic	ENSMUSG00000033569	3219	-0.287	ENSG00000135298	ADGRB3	ENSP00000359630	ortholog_one2one	983.574	983.574	1
1	25317813	25327812	intronic	ENSMUSG00000033569	10000	-0.293	ENSG00000135298	ADGRB3	ENSP00000359630	ortholog_one2one	983.574	983.574	1
1	25329383	25335333	intronic	ENSMUSG00000033569	5951	-0.427	ENSG00000135298	ADGRB3	ENSP00000359630	ortholog_one2one	983.574	983.574	1
1	25335710	25339688	intronic	ENSMUSG00000033569	3979	-0.4	ENSG00000135298	ADGRB3	ENSP00000359630	ortholog_one2one	983.574	983.574	1
1	25339749	25341034	intronic	ENSMUSG00000033569	1286	-0.444	ENSG00000135298	ADGRB3	ENSP00000359630	ortholog_one2one	983.574	983.574	1
1	25341188	25351187	intronic	ENSMUSG00000033569	10000	-0.269	ENSG00000135298	ADGRB3	ENSP00000359630	ortholog_one2one	983.574	983.574	1
1	25352001	25353372	intronic	ENSMUSG00000033569	1372	-0.477	ENSG00000135298	ADGRB3	ENSP00000359630	ortholog_one2one	983.574	983.574	1
1	25353373	25358834	intronic	ENSMUSG00000033569	5462	-0.107	ENSG00000135298	ADGRB3	ENSP00000359630	ortholog_one2one	983.574	983.574	1
1	25359329	25365701	intronic	ENSMUSG00000033569	6373	-0.181	ENSG00000135298	ADGRB3	ENSP00000359630	ortholog_one2one	983.574	983.574	1
1	25365882	25375881	intronic	ENSMUSG00000033569	10000	-0.428	ENSG00000135298	ADGRB3	ENSP00000359630	ortholog_one2one	983.574	983.574	1
1	25375882	25378369	intronic	ENSMUSG00000033569	2488	-0.225	ENSG00000135298	ADGRB3	ENSP00000359630	ortholog_one2one	983.574	983.574	1
1	25378683	25380370	intronic	ENSMUSG00000033569	1688	-0.62	ENSG00000135298	ADGRB3	ENSP00000359630	ortholog_one2one	983.574	983.574	1
1	25380590	25382235	intronic	ENSMUSG00000033569	1646	-0.364	ENSG00000135298	ADGRB3	ENSP00000359630	ortholog_one2one	983.574	983.574	1
1	25382670	25392003	intronic	ENSMUSG00000033569	9334	-0.362	ENSG00000135298	ADGRB3	ENSP00000359630	ortholog_one2one	983.574	983.574	1
1	25392004	25393074	intronic	ENSMUSG00000033569	1071	0.098	ENSG00000135298	ADGRB3	ENSP00000359630	ortholog_one2one	983.574	983.574	1
1	25393520	25395317	intronic	ENSMUSG00000033569	1798	-0.163	ENSG00000135298	ADGRB3	ENSP00000359630	ortholog_one2one	983.574	983.574	1
1	25395318	25398870	exonic	ENSMUSG00000033569	3553	-0.748	ENSG00000135298	ADGRB3	ENSP00000359630	ortholog_one2one	983.574	983.574	1
1	25398871	25403378	intronic	ENSMUSG00000033569	4508	-0.236	ENSG00000135298	ADGRB3	ENSP00000359630	ortholog_one2one	983.574	983.574	1
1	25403411	25409339	intronic	ENSMUSG00000033569	5929	-0.295	ENSG00000135298	ADGRB3	ENSP00000359630	ortholog_one2one	983.574	983.574	1
1	25410650	25420649	exonic	ENSMUSG00000033569	10000	-0.271	ENSG00000135298	ADGRB3	ENSP00000359630	ortholog_one2one	983.574	983.574	1
1	25421395	25425844	intronic	ENSMUSG00000033569	4450	-0.209	ENSG00000135298	ADGRB3	ENSP00000359630	ortholog_one2one	983.574	983.574	1
1	25426196	25436195	exonic	ENSMUSG00000033569	10000	-0.512	ENSG00000135298	ADGRB3	ENSP00000359630	ortholog_one2one	983.574	983.574	1
1	25436196	25437472	intronic	ENSMUSG00000033569	1277	-0.64	ENSG00000135298	ADGRB3	ENSP00000359630	ortholog_one2one	983.574	983.574	1
1	25437670	25441324	intronic	ENSMUSG00000033569	3655	-0.3	ENSG00000135298	ADGRB3	ENSP00000359630	ortholog_one2one	983.574	983.574	1
1	25441527	25451526	intronic	ENSMUSG00000033569	10000	-0.462	ENSG00000135298	ADGRB3	ENSP00000359630	ortholog_one2one	983.574	983.574	1
1	25451527	25461526	exonic	ENSMUSG00000033569	10000	-0.23	ENSG00000135298	ADGRB3	ENSP00000359630	ortholog_one2one	983.574	983.574	1
1	25461527	25464577	intronic	ENSMUSG00000033569	3051	-0.263	ENSG00000135298	ADGRB3	ENSP00000359630	ortholog_one2one	983.574	983.574	1
1	25464718	25465797	intronic	ENSMUSG00000033569	1080	-0.663	ENSG00000135298	ADGRB3	ENSP00000359630	ortholog_one2one	983.574	983.574	1
1	25465943	25468231	intronic	ENSMUSG00000033569	2289	0.005	ENSG00000135298	ADGRB3	ENSP00000359630	ortholog_one2one	983.574	983.574	1
1	25468539	25471581	intronic	ENSMUSG00000033569	3043	-0.229	ENSG00000135298	ADGRB3	ENSP00000359630	ortholog_one2one	983.574	983.574	1
1	25471853	25478352	intronic	ENSMUSG00000033569	6500	-0.204	ENSG00000135298	ADGRB3	ENSP00000359630	ortholog_one2one	983.574	983.574	1
1	25478507	25488220	exonic	ENSMUSG00000033569	9714	-0.293	ENSG00000135298	ADGRB3	ENSP00000359630	ortholog_one2one	983.574	983.574	1
1	25488376	25498375	intronic	ENSMUSG00000033569	10000	-0.356	ENSG00000135298	ADGRB3	ENSP00000359630	ortholog_one2one	983.574	983.574	1
1	25498376	25508375	exonic	ENSMUSG00000033569	10000	-0.266	ENSG00000135298	ADGRB3	ENSP00000359630	ortholog_one2one	983.574	983.574	1
1	25508550	25509941	intronic	ENSMUSG00000033569	1392	0.142	ENSG00000135298	ADGRB3	ENSP00000359630	ortholog_one2one	983.574	983.574	1
1	25509942	25512156	intronic	ENSMUSG00000033569	2215	-0.263	ENSG00000135298	ADGRB3	ENSP00000359630	ortholog_one2one	983.574	983.574	1
1	25512157	25514149	intronic	ENSMUSG00000033569	1993	0.028	ENSG00000135298	ADGRB3	ENSP00000359630	ortholog_one2one	983.574	983.574	1
1	25514703	25520406	intronic	ENSMUSG00000033569	5704	-0.12	ENSG00000135298	ADGRB3	ENSP00000359630	ortholog_one2one	983.574	983.574	1
1	25520456	25530455	intronic	ENSMUSG00000033569	10000	-0.154	ENSG00000135298	ADGRB3	ENSP00000359630	ortholog_one2one	983.574	983.574	1
1	25530456	25532903	exonic	ENSMUSG00000033569	2448	-0.12	ENSG00000135298	ADGRB3	ENSP00000359630	ortholog_one2one	983.574	983.574	1
1	25533143	25535798	intronic	ENSMUSG00000033569	2656	-0.563	ENSG00000135298	ADGRB3	ENSP00000359630	ortholog_one2one	983.574	983.574	1
1	25536428	25546427	intronic	ENSMUSG00000033569	10000	-0.327	ENSG00000135298	ADGRB3	ENSP00000359630	ortholog_one2one	983.574	983.574	1
1	25546428	25551525	exonic	ENSMUSG00000033569	5098	-0.358	ENSG00000135298	ADGRB3	ENSP00000359630	ortholog_one2one	983.574	983.574	1
1	25551671	25561670	exonic	ENSMUSG00000033569	10000	-0.538	ENSG00000135298	ADGRB3	ENSP00000359630	ortholog_one2one	983.574	983.574	1
1	25561671	25571670	intronic	ENSMUSG00000033569	10000	-0.406	ENSG00000135298	ADGRB3	ENSP00000359630	ortholog_one2one	983.574	983.574	1
1	25571671	25579417	intronic	ENSMUSG00000033569	7747	-0.328	ENSG00000135298	ADGRB3	ENSP00000359630	ortholog_one2one	983.574	983.574	1
1	25579418	25581690	intronic	ENSMUSG00000033569	2273	-0.009	ENSG00000135298	ADGRB3	ENSP00000359630	ortholog_one2one	983.574	983.574	1
1	25582429	25585881	intronic	ENSMUSG00000033569	3453	-0.11	ENSG00000135298	ADGRB3	ENSP00000359630	ortholog_one2one	983.574	983.574	1
1	25585882	25588122	intronic	ENSMUSG00000033569	2241	-0.434	ENSG00000135298	ADGRB3	ENSP00000359630	ortholog_one2one	983.574	983.574	1
1	25588123	25597153	intronic	ENSMUSG00000033569	9031	-0.171	ENSG00000135298	ADGRB3	ENSP00000359630	ortholog_one2one	983.574	983.574	1
[truncated: 233,574 more rows]
