# Supplementary material for: Transformed Canine and Murine Mesenchymal Stem Cells as a Model for Sarcoma with Complex Genomics
Source: Cancers (Basel). 2021 Mar 5;13(5):1126. doi: 10.3390/cancers13051126 (PMC7961539; doi:10.3390/cancers13051126)
Supplement: Supplementary file 1 [file cancers-13-01126-s001.zip › Supplemental/ST2.csv]

Chr	Start	End	Ref	Alt	Func.refGene	Gene.refGene	GeneDetail.refGene	ExonicFunc.refGene	AAChange.refGene	B6MSC10P3-AF	B6MSC10P3-DP	B6MSC10P13-AF	B6MSC10P13-DP	Human gene stable ID	Human gene name	Human protein or transcript stable ID	Human homology type	%id. target Human gene identical to query gene	%id. query gene identical to target Human gene	Human orthology confidence [0 low, 1 high]
1	34745406	34745406	T	C	exonic	ENSMUSG00000037509	.	nonsynonymous SNV	ENSMUSG00000037509:ENSMUST00000162599:exon2:c.T383C:p.L128P,ENSMUSG00000037509:ENSMUST00000159747:exon4:c.T3884C:p.L1295P	0.079	16	0.313	30	ENSG00000136002	ARHGEF4	ENSP00000316845	ortholog_one2one	929.752	652.174	1
1	79436778	79436778	G	T	exonic	ENSMUSG00000050711	.	nonsynonymous SNV	ENSMUSG00000050711:ENSMUST00000049972:exon2:c.C227A:p.P76Q,ENSMUSG00000050711:ENSMUST00000185234:exon2:c.C227A:p.P76Q	0.026	37	0.556	54	ENSG00000171951	SCG2	ENSP00000304133	ortholog_one2one	816.856	816.856	1
1	80549767	80549767	T	G	exonic	ENSMUSG00000038608	.	nonsynonymous SNV	ENSMUSG00000038608:ENSMUST00000190595:exon21:c.A2262C:p.E754D,ENSMUSG00000038608:ENSMUST00000077946:exon30:c.A3303C:p.E1101D,ENSMUSG00000038608:ENSMUST00000187774:exon30:c.A3267C:p.E1089D,ENSMUSG00000038608:ENSMUST00000190983:exon30:c.A3264C:p.E1088D	0.0002635	15	0.725	38	ENSG00000135905	DOCK10	ENSP00000493664	ortholog_one2one	920.439	915.416	1
1	84881129	84881129	A	T	exonic	ENSMUSG00000073633	.	nonsynonymous SNV	ENSMUSG00000073633:ENSMUST00000097672:exon2:c.A134T:p.E45V	0.044	52	0.702	35	ENSG00000153832	FBXO36	ENSP00000283946	ortholog_one2one	760.638	760.638	1
1	159914602	159914602	T	G	exonic	ENSMUSG00000015829	.	nonsynonymous SNV	ENSMUSG00000015829:ENSMUST00000111669:exon19:c.T3601G:p.F1201V,ENSMUSG00000015829:ENSMUST00000192069:exon20:c.T3601G:p.F1201V	0.023	41	0.648	35	ENSG00000116147	TNR	ENSP00000356646	ortholog_one2one	932.253	932.253	1
1	191541188	191541188	T	G	exonic	ENSMUSG00000037474	.	nonsynonymous SNV	ENSMUSG00000037474:ENSMUST00000027933:exon14:c.A1607C:p.K536T	0.031	30	0.604	38	ENSG00000143476	DTL	ENSP00000355958	ortholog_one2one	895.748	894.521	1
2	59911785	59911785	T	A	exonic	ENSMUSG00000026987	.	nonsynonymous SNV	ENSMUSG00000026987:ENSMUST00000090925:exon28:c.A5111T:p.E1704V,ENSMUSG00000026987:ENSMUST00000112550:exon29:c.A5111T:p.E1704V	0.013	37	0.471	32	ENSG00000123636	BAZ2B	ENSP00000376534	ortholog_one2one	863.401	84.548	1
2	74727447	74727447	T	G	exonic	ENSMUSG00000100642	.	nonsynonymous SNV	ENSMUSG00000100642:ENSMUST00000053932:exon1:c.T169G:p.F57V,ENSMUSG00000101174:ENSMUST00000111980:exon1:c.T169G:p.F57V,ENSMUSG00000101174:ENSMUST00000047904:exon5:c.T169G:p.F57V	0.019	26	0.525	19	ENSG00000278500	AC009336.2	ENSP00000424734	ortholog_many2many	888.889	876.712	1
2	74727447	74727447	T	G	exonic	ENSMUSG00000101174	.	nonsynonymous SNV	ENSMUSG00000100642:ENSMUST00000053932:exon1:c.T169G:p.F57V,ENSMUSG00000101174:ENSMUST00000111980:exon1:c.T169G:p.F57V,ENSMUSG00000101174:ENSMUST00000047904:exon5:c.T169G:p.F57V	0.019	26	0.525	19	ENSG00000170166	HOXD4	ENSP00000302548	ortholog_many2many	92.8	909.804	1
2	74727447	74727447	T	G	exonic	ENSMUSG00000101174	.	nonsynonymous SNV	ENSMUSG00000100642:ENSMUST00000053932:exon1:c.T169G:p.F57V,ENSMUSG00000101174:ENSMUST00000111980:exon1:c.T169G:p.F57V,ENSMUSG00000101174:ENSMUST00000047904:exon5:c.T169G:p.F57V	0.019	26	0.525	19	ENSG00000278500	AC009336.2	ENSP00000424734	ortholog_many2many	50.4	863.014	1
2	89978564	89978564	T	C	exonic	ENSMUSG00000042894	.	nonsynonymous SNV	ENSMUSG00000042894:ENSMUST00000061830:exon1:c.T785C:p.I262T,ENSMUSG00000042894:ENSMUST00000111512:exon3:c.T785C:p.I262T	0.042	22	0.614	32	ENSG00000176540	OR4C5	ENSP00000321338	ortholog_one2one	751.613	714.724	1
2	101694312	101694312	G	A	exonic	ENSMUSG00000027164	.	nonsynonymous SNV	ENSMUSG00000027164:ENSMUST00000004949:exon7:c.G736A:p.V246I	0.068	19	0.355	29	ENSG00000175104	TRAF6	ENSP00000433623	ortholog_one2one	879.245	89.272	1
3	90351950	90351950	C	G	exonic	ENSMUSG00000042390	.	nonsynonymous SNV	ENSMUSG00000042390:ENSMUST00000049382:exon6:c.C1040G:p.A347G,ENSMUSG00000042390:ENSMUST00000197988:exon6:c.C992G:p.A331G,ENSMUSG00000042390:ENSMUST00000199607:exon7:c.C1040G:p.A347G,ENSMUSG00000042390:ENSMUST00000199754:exon7:c.C1040G:p.A347G	0.022	43	0.424	26	ENSG00000143614	GATAD2B	ENSP00000357644	ortholog_one2one	983.165	984.823	1
4	11292685	11292685	A	C	exonic	ENSMUSG00000045205	.	nonsynonymous SNV	ENSMUSG00000045205:ENSMUST00000139385:exon3:c.T178G:p.F60V,ENSMUSG00000045205:ENSMUST00000084892:exon8:c.T736G:p.F246V,ENSMUSG00000045205:ENSMUST00000128024:exon8:c.T736G:p.F246V,ENSMUSG00000045205:ENSMUST00000142005:exon8:c.T734G:p.V245G	0.02	54	0.272	34	ENSG00000156162	DPY19L4	ENSP00000389630	ortholog_one2one	886.427	885.201	1
4	42972440	42972440	A	C	exonic	ENSMUSG00000028451	.	nonsynonymous SNV	ENSMUSG00000028451:ENSMUST00000030163:exon2:c.A1772C:p.N591T	0.017	29	0.469	30	NA	NA	NA	NA	NA	NA	NA
4	43928369	43928369	A	G	exonic	ENSMUSG00000028476	.	nonsynonymous SNV	ENSMUSG00000028476:ENSMUST00000030198:exon14:c.A1669G:p.I557V	0.047	29	0.568	35	ENSG00000122707	RECK	ENSP00000367202	ortholog_one2one	935.118	935.118	1
5	28170167	28170167	A	G	exonic	ENSMUSG00000039095	.	nonsynonymous SNV	ENSMUSG00000039095:ENSMUST00000036177:exon2:c.A707G:p.K236R	0.046	40	0.463	39	ENSG00000164778	EN2	ENSP00000297375	ortholog_one2one	882.716	858.859	1
5	38382137	38382137	A	T	exonic	ENSMUSG00000005107	.	nonsynonymous SNV	ENSMUSG00000005107:ENSMUST00000156272:exon5:c.T395A:p.V132D,ENSMUSG00000005107:ENSMUST00000143758:exon7:c.T743A:p.V248D,ENSMUSG00000005107:ENSMUST00000005238:exon8:c.T698A:p.V233D,ENSMUSG00000005107:ENSMUST00000067872:exon9:c.T1019A:p.V340D,ENSMUSG00000005107:ENSMUST00000067886:exon9:c.T1064A:p.V355D,ENSMUSG00000005107:ENSMUST00000129099:exon10:c.T1019A:p.V340D,ENSMUSG00000005107:ENSMUST000001556…	0.071	25	0.571	14	ENSG00000109667	SLC2A9	ENSP00000264784	ortholog_one2one	806.691	803.704	1
5	123653713	123653713	T	G	exonic	ENSMUSG00000049550	.	nonsynonymous SNV	ENSMUSG00000049550:ENSMUST00000031382:exon2:c.A393C:p.E131D,ENSMUSG00000049550:ENSMUST00000063905:exon3:c.A393C:p.E131D,ENSMUSG00000049550:ENSMUST00000111561:exon3:c.A393C:p.E131D,ENSMUSG00000049550:ENSMUST00000111564:exon3:c.A393C:p.E131D,ENSMUSG00000049550:ENSMUST00000111566:exon3:c.A393C:p.E131D,ENSMUSG00000049550:ENSMUST00000149410:exon3:c.A393C:p.E131D	0.012	43	0.452	40	ENSG00000130779	CLIP1	ENSP00000479322	ortholog_one2one	897.196	867.872	1
5	145456129	145456129	T	G	exonic	ENSMUSG00000038656	.	nonsynonymous SNV	ENSMUSG00000038656:ENSMUST00000031633:exon5:c.A365C:p.K122T	0.044	31	0.556	41	NA	NA	NA	NA	NA	NA	NA
5	150414565	150414565	A	G	exonic	ENSMUSG00000056602	.	nonsynonymous SNV	ENSMUSG00000056602:ENSMUST00000087204:exon33:c.A4337G:p.E1446G	0.016	30	0.257	32	ENSG00000073910	FRY	ENSP00000445043	ortholog_one2one	965.563	967.806	1
6	4614706	4614706	A	C	exonic	ENSMUSG00000015189	.	nonsynonymous SNV	ENSMUSG00000015189:ENSMUST00000015333:exon5:c.A454C:p.T152P,ENSMUSG00000015189:ENSMUST00000181734:exon5:c.A454C:p.T152P	0.0002292	30	0.546	23	ENSG00000127995	CASD1	ENSP00000297273	ortholog_one2one	948.557	948.557	1
6	30370450	30370450	A	T	exonic	ENSMUSG00000039130	.	nonsynonymous SNV	ENSMUSG00000039130:ENSMUST00000115184:exon8:c.T1039A:p.F347I,ENSMUSG00000039130:ENSMUST00000080812:exon9:c.T1252A:p.F418I,ENSMUSG00000039130:ENSMUST00000102992:exon9:c.T1252A:p.F418I,ENSMUSG00000039130:ENSMUST00000152391:exon9:c.T1126A:p.F376I	0.022	43	0.372	25	ENSG00000091732	ZC3HC1	ENSP00000351052	ortholog_one2one	852.295	850.598	1
7	19357513	19357513	T	C	exonic	ENSMUSG00000047649	.	nonsynonymous SNV	ENSMUSG00000047649:ENSMUST00000047036:exon3:c.A668G:p.E223G	0.012	49	0.3	28	NA	NA	NA	NA	NA	NA	NA
7	30566845	30566845	G	C	exonic	ENSMUSG00000036826	.	nonsynonymous SNV	ENSMUSG00000036826:ENSMUST00000172251:exon2:c.G326C:p.G109A,ENSMUSG00000036826:ENSMUST00000043850:exon3:c.G263C:p.G88A	0.035	30	0.642	20	ENSG00000126246	IGFLR1	ENSP00000246532	ortholog_one2one	573.913	557.746	1
7	80367032	80367032	A	G	exonic	ENSMUSG00000038886	.	nonsynonymous SNV	ENSMUSG00000038886:ENSMUST00000206301:exon8:c.T1033C:p.F345L,ENSMUSG00000038886:ENSMUST00000098346:exon9:c.T1033C:p.F345L	0.035	42	0.714	19	ENSG00000196547	MAN2A2	ENSP00000452948	ortholog_one2one	895.833	897.391	1
7	107197245	107197245	C	G	exonic	ENSMUSG00000016626	.	nonsynonymous SNV	ENSMUSG00000016626:ENSMUST00000142623:exon6:c.C800G:p.A267G,ENSMUSG00000016626:ENSMUST00000084763:exon10:c.C2777G:p.A926G	0.025	39	0.538	35	ENSG00000158077	NLRP14	ENSP00000299481	ortholog_one2one	557.905	506.862	1
7	119145062	119145062	T	C	exonic	ENSMUSG00000066197	.	nonsynonymous SNV	ENSMUSG00000066197:ENSMUST00000084650:exon2:c.A299G:p.E100G	0.013	38	0.386	29	ENSG00000180269	GPR139	ENSP00000458791	ortholog_one2one	95.942	937.677	1
7	126763456	126763456	T	C	exonic	ENSMUSG00000063065	.	nonsynonymous SNV	ENSMUSG00000063065:ENSMUST00000091328:exon3:c.T260C:p.L87P,ENSMUSG00000063065:ENSMUST00000050201:exon4:c.T605C:p.L202P,ENSMUSG00000063065:ENSMUST00000057669:exon4:c.T605C:p.L202P	0.0003102	40	0.344	27	ENSG00000102882	MAPK3	ENSP00000263025	ortholog_one2one	965.789	968.338	1
8	27406739	27406739	T	C	exonic	ENSMUSG00000031491	.	nonsynonymous SNV	ENSMUSG00000031491:ENSMUST00000033882:exon5:c.A1109G:p.D370G	0.016	32	0.217	38	ENSG00000147434	CHRNA6	ENSP00000276410	ortholog_one2one	850.202	850.202	1
8	70781945	70781945	G	A	exonic	ENSMUSG00000031833	.	nonsynonymous SNV	ENSMUSG00000031833:ENSMUST00000211948:exon20:c.C2467T:p.P823S,ENSMUSG00000031833:ENSMUST00000166004:exon21:c.C2515T:p.P839S	0.0002217	42	0.557	40	ENSG00000099308	MAST3	ENSP00000262811	ortholog_one2one	893.487	890.756	1
8	71611374	71611374	G	C	exonic	ENSMUSG00000034807	.	nonsynonymous SNV	ENSMUSG00000034807:ENSMUST00000047903:exon1:c.G175C:p.A59P	0.067	13	0.331	10	ENSG00000130309	COLGALT1	ENSP00000252599	ortholog_one2one	920.583	913.183	1
8	71713552	71713552	A	T	exonic	ENSMUSG00000070000	.	nonsynonymous SNV	ENSMUSG00000070000:ENSMUST00000093444:exon13:c.T1033A:p.F345I,ENSMUSG00000070000:ENSMUST00000146100:exon15:c.T1033A:p.F345I	0.039	38	0.618	32	ENSG00000130475	FCHO1	ENSP00000473001	ortholog_one2one	861.397	843.996	1
9	39950660	39950660	A	C	exonic	ENSMUSG00000043331	.	nonsynonymous SNV	ENSMUSG00000043331:ENSMUST00000054067:exon1:c.T110G:p.L37R,ENSMUSG00000043331:ENSMUST00000216647:exon2:c.T110G:p.L37R	0.012	41	0.464	26	NA	NA	NA	NA	NA	NA	NA
9	62797498	62797498	A	T	exonic	ENSMUSG00000032244	.	nonsynonymous SNV	ENSMUSG00000032244:ENSMUST00000034775:exon2:c.T479A:p.I160N	0.031	31	0.553	25	ENSG00000169018	FEM1B	ENSP00000307298	ortholog_one2one	990.431	990.431	1
9	67898640	67898640	T	G	exonic	ENSMUSG00000035284	.	nonsynonymous SNV	ENSMUSG00000035284:ENSMUST00000077879:exon24:c.T2295G:p.N765K	0.06	22	0.506	16	ENSG00000129003	VPS13C	ENSP00000493560	ortholog_one2one	865.261	864.109	1
10	11154723	11154723	G	T	exonic	ENSMUSG00000090112	.	nonsynonymous SNV	ENSMUSG00000090112:ENSMUST00000044053:exon3:c.G683T:p.R228I,ENSMUSG00000090112:ENSMUST00000054814:exon3:c.G683T:p.R228I,ENSMUSG00000090112:ENSMUST00000159541:exon3:c.G683T:p.R228I,ENSMUSG00000090112:ENSMUST00000159810:exon3:c.G683T:p.R228I	0.029	33	0.568	35	ENSG00000146414	SHPRH	ENSP00000275233	ortholog_one2one	862.007	857.398	1
10	62813392	62813392	A	C	exonic	ENSMUSG00000047146	.	nonsynonymous SNV	ENSMUSG00000047146:ENSMUST00000174121:exon3:c.T427G:p.F143V,ENSMUSG00000047146:ENSMUST00000050826:exon11:c.T5164G:p.F1722V,ENSMUSG00000047146:ENSMUST00000174189:exon13:c.T5260G:p.F1754V	0.01	49	0.451	40	ENSG00000138336	TET1	ENSP00000362748	ortholog_one2one	565.473	539.794	1
11	69588647	69588647	T	G	exonic	ENSMUSG00000059552	.	nonsynonymous SNV	ENSMUSG00000059552:ENSMUST00000005371:exon6:c.T563G:p.L188R,ENSMUSG00000059552:ENSMUST00000108657:exon6:c.T563G:p.L188R,ENSMUSG00000059552:ENSMUST00000108658:exon6:c.T572G:p.L191R,ENSMUSG00000059552:ENSMUST00000171247:exon6:c.T572G:p.L191R	0.00321	34	0.96	22	ENSG00000141510	TP53	ENSP00000269305	ortholog_one2one	776.923	770.992	1
11	121055790	121055790	A	C	exonic	ENSMUSG00000039364	.	nonsynonymous SNV	ENSMUSG00000039364:ENSMUST00000170381:exon2:c.T278G:p.L93R,ENSMUSG00000039364:ENSMUST00000130786:exon3:c.T278G:p.L93R,ENSMUSG00000039364:ENSMUST00000168459:exon3:c.T278G:p.L93R,ENSMUSG00000039364:ENSMUST00000039309:exon4:c.T278G:p.L93R,ENSMUSG00000039364:ENSMUST00000081499:exon4:c.T278G:p.L93R	0.056	32	0.956	21	NA	NA	NA	NA	NA	NA	NA
12	8934711	8934711	T	C	exonic	ENSMUSG00000020585	.	nonsynonymous SNV	ENSMUSG00000020585:ENSMUST00000020909:exon3:c.T473C:p.L158P	0.057	31	0.6	18	ENSG00000068697	LAPTM4A	ENSP00000175091	ortholog_one2one	737.013	974.249	1
12	55747167	55747167	A	C	exonic	ENSMUSG00000021027	.	nonsynonymous SNV	ENSMUSG00000021027:ENSMUST00000085385:exon13:c.T1682G:p.L561R,ENSMUSG00000021027:ENSMUST00000110687:exon13:c.T1682G:p.L561R,ENSMUSG00000021027:ENSMUST00000219432:exon13:c.T1682G:p.L561R,ENSMUSG00000021027:ENSMUST00000220367:exon13:c.T1682G:p.L561R,ENSMUSG00000021027:ENSMUST00000226244:exon13:c.T1682G:p.L561R	0.129	21	0.543	29	ENSG00000174373	RALGAPA1	ENSP00000490119	ortholog_one2one	949.877	77.475	1
12	71154895	71154895	A	C	exonic	ENSMUSG00000034601	.	nonsynonymous SNV	ENSMUSG00000034601:ENSMUST00000045907:exon8:c.A1092C:p.K364N,ENSMUSG00000034601:ENSMUST00000149564:exon8:c.A1092C:p.K364N	0.03	32	0.674	29	ENSG00000100578	KIAA0586	ENSP00000346359	ortholog_one2one	690.789	638.686	1
13	65285004	65285004	G	T	exonic	ENSMUSG00000021514	.	nonsynonymous SNV	ENSMUSG00000021514:ENSMUST00000126879:exon4:c.G307T:p.D103Y,ENSMUSG00000021514:ENSMUST00000130799:exon4:c.G307T:p.D103Y	0.003427	32	0.515	31	NA	NA	NA	NA	NA	NA	NA
14	12457764	12457764	A	G	exonic	ENSMUSG00000054423	.	nonsynonymous SNV	ENSMUSG00000054423:ENSMUST00000067491:exon21:c.T3116C:p.L1039P,ENSMUSG00000054423:ENSMUST00000112657:exon23:c.T3095C:p.L1032P,ENSMUSG00000054423:ENSMUST00000112658:exon23:c.T3098C:p.L1033P,ENSMUSG00000054423:ENSMUST00000177814:exon23:c.T3101C:p.L1034P	0.035	40	0.469	30	NA	NA	NA	NA	NA	NA	NA
14	118116207	118116207	G	A	exonic	ENSMUSG00000022130	.	nonsynonymous SNV	ENSMUSG00000022130:ENSMUST00000022727:exon9:c.C697T:p.L233F,ENSMUSG00000022130:ENSMUST00000228543:exon9:c.C697T:p.L233F	0.011	44	0.722	16	ENSG00000088451	TGDS	ENSP00000261296	ortholog_one2one	898.592	911.429	1
15	99628734	99628734	T	G	exonic	ENSMUSG00000023015	.	nonsynonymous SNV	ENSMUSG00000023015:ENSMUST00000023756:exon10:c.A947C:p.K316T,ENSMUSG00000023015:ENSMUST00000171702:exon11:c.A947C:p.K316T	0.0002245	46	0.424	31	ENSG00000161800	RACGAP1	ENSP00000404190	ortholog_one2one	850.318	844.937	1
16	14277566	14277566	A	C	exonic	ENSMUSG00000018830	.	nonsynonymous SNV	ENSMUSG00000018830:ENSMUST00000090287:exon2:c.T331G:p.S111A,ENSMUSG00000018830:ENSMUST00000230397:exon2:c.T331G:p.S111A,ENSMUSG00000018830:ENSMUST00000231567:exon2:c.T331G:p.S111A	0.0003833	34	0.444	27	ENSG00000133392	MYH11	ENSP00000379616	ortholog_one2one	96.388	943.911	1
16	63773470	63773470	T	C	exonic	ENSMUSG00000052504	.	nonsynonymous SNV	ENSMUSG00000052504:ENSMUST00000064405:exon3:c.A254G:p.N85S,ENSMUSG00000052504:ENSMUST00000232049:exon3:c.A254G:p.N85S,ENSMUSG00000052504:ENSMUST00000232654:exon3:c.A254G:p.N85S	0.0002317	31	0.338	27	ENSG00000044524	EPHA3	ENSP00000337451	ortholog_one2one	964.431	965.412	1
17	14680439	14680439	G	A	exonic	ENSMUSG00000023885	.	nonsynonymous SNV	ENSMUSG00000023885:ENSMUST00000170872:exon10:c.C1505T:p.P502L	0.052	35	0.581	29	ENSG00000186340	THBS2	ENSP00000355751	ortholog_one2one	883.959	883.959	1
17	34824211	34824211	T	C	exonic	ENSMUSG00000061207	.	nonsynonymous SNV	ENSMUSG00000061207:ENSMUST00000159333:exon5:c.A484G:p.S162G	0.002734	44	0.366	39	ENSG00000204344	STK19	ENSP00000364482	ortholog_one2one	858.268	592.391	1
17	73916816	73916816	T	C	exonic	ENSMUSG00000024066	.	nonsynonymous SNV	ENSMUSG00000024066:ENSMUST00000024866:exon15:c.A1580G:p.Q527R	0.03	48	0.676	35	ENSG00000158125	XDH	ENSP00000368727	ortholog_one2one	891.386	892.723	1
18	77282085	77282085	A	G	exonic	ENSMUSG00000032818	.	nonsynonymous SNV	ENSMUSG00000032818:ENSMUST00000096547:exon1:c.A128G:p.K43R,ENSMUSG00000032818:ENSMUST00000123410:exon1:c.A128G:p.K43R,ENSMUSG00000032818:ENSMUST00000148341:exon1:c.A128G:p.K43R	0.012	42	0.552	27	ENSG00000167210	LOXHD1	ENSP00000444586	ortholog_one2one	917.311	857.983	1
19	13705768	13705768	T	C	exonic	ENSMUSG00000051156	.	nonsynonymous SNV	ENSMUSG00000051156:ENSMUST00000052737:exon1:c.T940C:p.S314P,ENSMUSG00000051156:ENSMUST00000214007:exon3:c.T940C:p.S314P,ENSMUSG00000051156:ENSMUST00000215493:exon3:c.T940C:p.S314P,ENSMUSG00000051156:ENSMUST00000216377:exon3:c.T940C:p.S314P,ENSMUSG00000051156:ENSMUST00000216366:exon4:c.T940C:p.S314P,ENSMUSG00000051156:ENSMUST00000216622:exon4:c.T940C:p.S314P	0.0002166	29	0.667	31	NA	NA	NA	NA	NA	NA	NA
X	7614938	7614938	A	G	exonic	ENSMUSG00000031142	.	nonsynonymous SNV	ENSMUSG00000031142:ENSMUST00000115725:exon13:c.A1633G:p.T545A,ENSMUSG00000031142:ENSMUST00000115726:exon13:c.A1633G:p.T545A,ENSMUSG00000031142:ENSMUST00000133637:exon13:c.A1633G:p.T545A	0.028	38	0.563	16	ENSG00000102001	CACNA1F	ENSP00000365441	ortholog_one2one	910.786	914.011	1
X	49727125	49727125	T	C	exonic	ENSMUSG00000067971	.	nonsynonymous SNV	ENSMUSG00000067971:ENSMUST00000088876:exon1:c.A808G:p.T270A,ENSMUSG00000067971:ENSMUST00000215373:exon2:c.A808G:p.T270A	0.0002909	18	0.5	32	NA	NA	NA	NA	NA	NA	NA
X	134471487	134471487	A	T	exonic	ENSMUSG00000009596	.	nonsynonymous SNV	ENSMUSG00000009596:ENSMUST00000009740:exon4:c.T466A:p.S156T,ENSMUSG00000009596:ENSMUST00000113223:exon4:c.T211A:p.S71T	0.0002146	16	0.536	26	NA	NA	NA	NA	NA	NA	NA
