# Supplementary material for: Transformed Canine and Murine Mesenchymal Stem Cells as a Model for Sarcoma with Complex Genomics
Source: Cancers (Basel). 2021 Mar 5;13(5):1126. doi: 10.3390/cancers13051126 (PMC7961539; doi:10.3390/cancers13051126)
Supplement: Supplementary file 1 [file cancers-13-01126-s001.zip › Supplemental/ST3.csv]

Chr	Start	End	Ref	Alt	Func.refGene	Gene.refGene	GeneDetail.refGene	ExonicFunc.refGene	AAChange.refGene	OSNORMAL-AF	OSNORMAL-DP	OSBMSCP5-AF	OSBMSCP5-DP	OSBMSCP6-AF	OSBMSCP6-DP	OSBMSCP34-AF	OSBMSCP34-DP	OSBMSCP42-AF	OSBMSCP42-DP	Gene name	Human homology type	Human gene stable ID	Human gene name	%id. target Human gene identical to query gene	%id. query gene identical to target Human gene	Human orthology confidence [0 low, 1 high]
chr01	57616878	57616878	G	C	exonic	ENSCAFG00000000923	.	nonsynonymous SNV	ENSCAFG00000000923:ENSCAFT00000001427:exon20:c.C2791G:p.L931V	0.000291	39	0.224	56	NA	NA	NA	NA	NA	NA	ROS1	ortholog_one2one	ENSG00000047936	ROS1	841.229	839.795	1
chr04	4705823	4705823	C	A	exonic	ENSCAFG00000011439	.	nonsynonymous SNV	ENSCAFG00000011439:ENSCAFT00000043863:exon14:c.C1574A:p.S525Y,ENSCAFG00000011439:ENSCAFT00000018209:exon16:c.C1580A:p.S527Y	0.027	40	0.5	52	0.591	42	0.406	30	0.686	49	ARID4B	ortholog_one2one	ENSG00000054267	ARID4B	948.171	948.171	1
chr04	4705823	4705823	C	A	exonic	ENSCAFG00000011439	.	nonsynonymous SNV	ENSCAFG00000011439:ENSCAFT00000043863:exon14:c.C1574A:p.S525Y,ENSCAFG00000011439:ENSCAFT00000018209:exon16:c.C1580A:p.S527Y	0.027	40	0.5	52	0.591	42	0.406	30	0.686	49	ARID4B	ortholog_one2one	ENSG00000054267	ARID4B	948.171	948.171	1
chr05	35086465	35086465	G	A	exonic	ENSCAFG00000017597	.	nonsynonymous SNV	ENSCAFG00000017597:ENSCAFT00000027891:exon1:c.C125T:p.T42I	0.025	39	0.24	48	0.245	46	NA	NA	0.464	54	PIRT	ortholog_one2one	ENSG00000233670	PIRT	884.058	890.511	1
chr10	27079159	27079159	C	T	exonic	ENSCAFG00000001502	.	nonsynonymous SNV	ENSCAFG00000001502:ENSCAFT00000044904:exon20:c.C2908T:p.R970C,ENSCAFG00000001502:ENSCAFT00000002340:exon25:c.C3223T:p.R1075C	0.011	50	0.53	53	0.424	43	NA	NA	0.52	29	CARD10	ortholog_one2one	ENSG00000100065	CARD10	672.598	732.558	1
chr10	27079159	27079159	C	T	exonic	ENSCAFG00000001502	.	nonsynonymous SNV	ENSCAFG00000001502:ENSCAFT00000044904:exon20:c.C2908T:p.R970C,ENSCAFG00000001502:ENSCAFT00000002340:exon25:c.C3223T:p.R1075C	0.011	50	0.53	53	0.424	43	NA	NA	0.52	29	CARD10	ortholog_one2one	ENSG00000100065	CARD10	672.598	732.558	1
chr10	45256393	45256393	G	A	exonic	ENSCAFG00000002411	.	nonsynonymous SNV	ENSCAFG00000002411:ENSCAFT00000048203:exon30:c.C3205T:p.P1069S	0.025	43	0.381	40	0.457	33	0.456	55	0.395	36	FER1L5	ortholog_one2one	ENSG00000249715	FER1L5	762.338	773.456	1
chr10	45256393	45256393	G	A	exonic	ENSCAFG00000002411	.	nonsynonymous SNV	ENSCAFG00000002411:ENSCAFT00000048203:exon30:c.C3205T:p.P1069S	0.025	43	0.381	40	0.457	33	0.456	55	0.395	36	FER1L5	ortholog_one2one	ENSG00000249715	FER1L5	762.338	773.456	1
chr10	45256393	45256393	G	A	exonic	ENSCAFG00000002411	.	nonsynonymous SNV	ENSCAFG00000002411:ENSCAFT00000048203:exon30:c.C3205T:p.P1069S	0.025	43	0.381	40	0.457	33	0.456	55	0.395	36	FER1L5	ortholog_one2one	ENSG00000249715	FER1L5	762.338	773.456	1
chr14	56342732	56342732	A	G	exonic	ENSCAFG00000003429	.	nonsynonymous SNV	ENSCAFG00000003429:ENSCAFT00000005518:exon7:c.A749G:p.Q250R	0.045	51	0.327	59	0.479	46	0.63	44	0.513	37	CFTR	ortholog_one2one	ENSG00000001626	CFTR	900.877	902.703	1
chr16	12957288	12957288	G	A	exonic	ENSCAFG00000003207	.	nonsynonymous SNV	ENSCAFG00000003207:ENSCAFT00000005152:exon1:c.C1066T:p.R356W	0.034	48	0.307	60	0.363	75	0.442	59	NA	NA		ortholog_one2many	ENSG00000147140	NONO	985.106	983.015	0
chr18	1608629	1608629	C	A	exonic	ENSCAFG00000029400	.	nonsynonymous SNV	ENSCAFG00000029400:ENSCAFT00000046314:exon4:c.G291T:p.K97N	0.017	35	0.578	41	0.407	37	0.707	32	0.6	43					NA	NA	NA
chr20	32130957	32130957	A	T	exonic	ENSCAFG00000007261	.	nonsynonymous SNV	ENSCAFG00000007261:ENSCAFT00000011675:exon13:c.A1747T:p.S583C	0.011	46	0.688	78	0.657	68	0.828	56	0.685	55	ACOX2	ortholog_one2one	ENSG00000168306	ACOX2	791.483	791.483	1
chr21	22155518	22155518	T	A	exonic	ENSCAFG00000005263	.	nonsynonymous SNV	ENSCAFG00000005263:ENSCAFT00000008498:exon17:c.A2690T:p.Q897L,ENSCAFG00000005263:ENSCAFT00000008496:exon19:c.A2885T:p.Q962L	0.0003188	41	0.303	54	0.343	33	0.534	43	0.513	37	EMSY	ortholog_one2one	ENSG00000158636	EMSY	985.041	985.041	1
chr21	22155518	22155518	T	A	exonic	ENSCAFG00000005263	.	nonsynonymous SNV	ENSCAFG00000005263:ENSCAFT00000008498:exon17:c.A2690T:p.Q897L,ENSCAFG00000005263:ENSCAFT00000008496:exon19:c.A2885T:p.Q962L	0.0003188	41	0.303	54	0.343	33	0.534	43	0.513	37	EMSY	ortholog_one2one	ENSG00000158636	EMSY	985.041	985.041	1
chr21	39698247	39698247	G	C	exonic	ENSCAFG00000031546	.	nonsynonymous SNV	ENSCAFG00000031546:ENSCAFT00000046875:exon30:c.C4810G:p.P1604A,ENSCAFG00000031546:ENSCAFT00000049408:exon31:c.C4810G:p.P1604A	0.032	51	0.256	37	0.222	43	NA	NA	NA	NA	PIK3C2A	ortholog_one2one	ENSG00000011405	PIK3C2A	935.427	936.536	1
chr21	39698247	39698247	G	C	exonic	ENSCAFG00000031546	.	nonsynonymous SNV	ENSCAFG00000031546:ENSCAFT00000046875:exon30:c.C4810G:p.P1604A,ENSCAFG00000031546:ENSCAFT00000049408:exon31:c.C4810G:p.P1604A	0.032	51	0.256	37	0.222	43	NA	NA	NA	NA	PIK3C2A	ortholog_one2one	ENSG00000011405	PIK3C2A	935.427	936.536	1
chr24	47145136	47145136	C	A	exonic	ENSCAFG00000032079	.	nonsynonymous SNV	ENSCAFG00000032079:ENSCAFT00000047074:exon2:c.C1229A:p.T410K	0.027	39	0.584	51	0.556	36	0.441	57	0.467	58	FNDC11	ortholog_one2one	ENSG00000125531	FNDC11	582.222	823.899	1
chr25	41887549	41887549	T	A	exonic	ENSCAFG00000010548	.	nonsynonymous SNV	ENSCAFG00000010548:ENSCAFT00000016763:exon2:c.A205T:p.N69Y	0.019	26	0.405	40	0.428	33	0.91	20	0.701	34	DNER	ortholog_one2one	ENSG00000187957	DNER	920.181	829.037	1
chr25	41887549	41887549	T	A	exonic	ENSCAFG00000010548	.	nonsynonymous SNV	ENSCAFG00000010548:ENSCAFT00000016763:exon2:c.A205T:p.N69Y	0.019	26	0.405	40	0.428	33	0.91	20	0.701	34	DNER	ortholog_one2one	ENSG00000187957	DNER	920.181	829.037	1
chr26	5383667	5383667	G	T	exonic	ENSCAFG00000006985	.	stopgain	ENSCAFG00000006985:ENSCAFT00000011198:exon8:c.G802T:p.E268X,ENSCAFG00000006985:ENSCAFT00000048752:exon8:c.G802T:p.E268X	0.0002787	26	0.418	41	0.559	32	0.568	42	0.529	49	NCOR2	ortholog_one2one	ENSG00000196498	NCOR2	900.757	898.966	1
chr26	5383667	5383667	G	T	exonic	ENSCAFG00000006985	.	stopgain	ENSCAFG00000006985:ENSCAFT00000011198:exon8:c.G802T:p.E268X,ENSCAFG00000006985:ENSCAFT00000048752:exon8:c.G802T:p.E268X	0.0002787	26	0.418	41	0.559	32	0.568	42	0.529	49	NCOR2	ortholog_one2one	ENSG00000196498	NCOR2	900.757	898.966	1
chr30	1378538	1378538	C	T	exonic	ENSCAFG00000008056	.	nonsynonymous SNV	ENSCAFG00000008056:ENSCAFT00000043346:exon20:c.G2386A:p.V796I,ENSCAFG00000008056:ENSCAFT00000012974:exon22:c.G2809A:p.V937I	0.028	52	0.499	60	0.512	51	0.52	50	0.452	60	RYR3	ortholog_one2one	ENSG00000198838	RYR3	963.225	951.951	1
chr30	1378538	1378538	C	T	exonic	ENSCAFG00000008056	.	nonsynonymous SNV	ENSCAFG00000008056:ENSCAFT00000043346:exon20:c.G2386A:p.V796I,ENSCAFG00000008056:ENSCAFT00000012974:exon22:c.G2809A:p.V937I	0.028	52	0.499	60	0.512	51	0.52	50	0.452	60	RYR3	ortholog_one2one	ENSG00000198838	RYR3	963.225	951.951	1
chr30	10035454	10035454	T	C	exonic	ENSCAFG00000011917	.	nonsynonymous SNV	ENSCAFG00000011917:ENSCAFT00000018927:exon9:c.T883C:p.F295L	0.027	53	0.245	55	NA	NA	NA	NA	NA	NA	TMEM62	ortholog_one2one	ENSG00000137842	TMEM62	830.482	830.482	1
MT	13895	13895	G	A	exonic	ENSCAFG00000022740	.	unknown	UNKNOWN	0.019	4451	0.963	482	NA	NA	NA	NA	NA	NA	MT-ND6	ortholog_one2one	ENSG00000198695	MT-ND6	571.429	574.713	1
chr38	21702944	21702944	A	T	exonic	ENSCAFG00000012569	.	nonsynonymous SNV	ENSCAFG00000012569:ENSCAFT00000019970:exon1:c.A22T:p.I8F	0.00234	50	NA	NA	0.307	50	0.622	51	0.628	41	CD84	ortholog_one2one	ENSG00000066294	CD84	652.941	643.478	1
MT	13895	13895	G	A	exonic	ENSCAFG00000022740	.	unknown	UNKNOWN	0.021	4508	NA	NA	0.991	413	NA	NA	NA	NA	MT-ND6	ortholog_one2one	ENSG00000198695	MT-ND6	571.429	574.713	1
chr01	73964244	73964244	A	T	exonic	ENSCAFG00000001358	.	nonsynonymous SNV	ENSCAFG00000001358:ENSCAFT00000043460:exon14:c.A1805T:p.D602V,ENSCAFG00000001358:ENSCAFT00000002116:exon20:c.A1532T:p.D511V	0.012	53	NA	NA	NA	NA	0.25	46	0.378	35	AGTPBP1	ortholog_one2one	ENSG00000135049	AGTPBP1	945.351	906.886	1
chr01	73964244	73964244	A	T	exonic	ENSCAFG00000001358	.	nonsynonymous SNV	ENSCAFG00000001358:ENSCAFT00000043460:exon14:c.A1805T:p.D602V,ENSCAFG00000001358:ENSCAFT00000002116:exon20:c.A1532T:p.D511V	0.012	53	NA	NA	NA	NA	0.25	46	0.378	35	AGTPBP1	ortholog_one2one	ENSG00000135049	AGTPBP1	945.351	906.886	1
chr01	103696737	103696737	C	G	exonic	ENSCAFG00000002736	.	nonsynonymous SNV	ENSCAFG00000002736:ENSCAFT00000004352:exon1:c.C183G:p.D61E,ENSCAFG00000002736:ENSCAFT00000004356:exon2:c.C183G:p.D61E	0.01	48	NA	NA	NA	NA	0.341	42	0.303	54					NA	NA	NA
chr01	103696737	103696737	C	G	exonic	ENSCAFG00000002736	.	nonsynonymous SNV	ENSCAFG00000002736:ENSCAFT00000004352:exon1:c.C183G:p.D61E,ENSCAFG00000002736:ENSCAFT00000004356:exon2:c.C183G:p.D61E	0.01	48	NA	NA	NA	NA	0.341	42	0.303	54					NA	NA	NA
chr01	116460235	116460235	C	G	exonic	ENSCAFG00000031807	.	nonsynonymous SNV	ENSCAFG00000031807:ENSCAFT00000048484:exon1:c.G21C:p.Q7H	0.012	43	NA	NA	NA	NA	0.255	48	0.255	49	ZNF146	ortholog_one2one	ENSG00000167635	ZNF146	989.726	989.726	1
chr02	60265190	60265190	T	C	exonic	ENSCAFG00000009316	.	nonsynonymous SNV	ENSCAFG00000009316:ENSCAFT00000014826:exon13:c.T1552C:p.Y518H	0.011	49	NA	NA	NA	NA	0.429	47	0.421	38	CES5A	ortholog_one2one	ENSG00000159398	CES5A	732.174	69.702	1
chr03	18283091	18283091	C	T	exonic	ENSCAFG00000008218	.	nonsynonymous SNV	ENSCAFG00000008218:ENSCAFT00000013109:exon27:c.G6068A:p.S2023N	0.021	46	NA	NA	NA	NA	0.389	70	0.472	34	ADGRV1	ortholog_one2one	ENSG00000164199	ADGRV1	883.352	882.651	1
chr03	54605312	54605312	C	T	exonic	ENSCAFG00000013142	.	nonsynonymous SNV	ENSCAFG00000013142:ENSCAFT00000020863:exon1:c.G91A:p.E31K	0.044	36	NA	NA	NA	NA	0.482	48	0.434	51	FSD2	ortholog_one2one	ENSG00000186628	FSD2	786.003	779.706	1
chr04	34296275	34296275	A	G	exonic	ENSCAFG00000015966	.	nonsynonymous SNV	ENSCAFG00000015966:ENSCAFT00000025316:exon1:c.T20C:p.F7S	0.023	65	NA	NA	NA	NA	0.339	42	0.247	34	WAPL	ortholog_one2one	ENSG00000062650	WAPL	90.563	959.664	1
chr04	34296275	34296275	A	G	exonic	ENSCAFG00000015966	.	nonsynonymous SNV	ENSCAFG00000015966:ENSCAFT00000025316:exon1:c.T20C:p.F7S	0.023	65	NA	NA	NA	NA	0.339	42	0.247	34	WAPL	ortholog_one2one	ENSG00000062650	WAPL	90.563	959.664	1
chr04	34296275	34296275	A	G	exonic	ENSCAFG00000015966	.	nonsynonymous SNV	ENSCAFG00000015966:ENSCAFT00000025316:exon1:c.T20C:p.F7S	0.023	65	NA	NA	NA	NA	0.339	42	0.247	34	WAPL	ortholog_one2one	ENSG00000062650	WAPL	90.563	959.664	1
chr04	72474333	72474333	T	C	exonic	ENSCAFG00000023144	.	nonsynonymous SNV	ENSCAFG00000023144:ENSCAFT00000029747:exon4:c.T505C:p.S169P	0.082	41	NA	NA	NA	NA	0.569	33	0.81	19		ortholog_one2many	ENSG00000168671	UGT3A2	747.126	745.698	1
chr05	32563416	32563416	T	A	exonic	ENSCAFG00000016714	.	nonsynonymous SNV	ENSCAFG00000016714:ENSCAFT00000026465:exon7:c.A688T:p.S230C	0.024	45	NA	NA	NA	NA	0.976	39	0.972	33	TP53	ortholog_one2one	ENSG00000141510	TP53	825.065	804.071	1
chr06	23910958	23910958	T	A	exonic	ENSCAFG00000023577	.	nonsynonymous SNV	ENSCAFG00000023577:ENSCAFT00000028232:exon16:c.A2403T:p.Q801H	0.009592	53	NA	NA	NA	NA	0.214	40	0.307	50					NA	NA	NA
chr06	23910958	23910958	T	A	exonic	ENSCAFG00000023577	.	nonsynonymous SNV	ENSCAFG00000023577:ENSCAFT00000028232:exon16:c.A2403T:p.Q801H	0.009592	53	NA	NA	NA	NA	0.214	40	0.307	50					NA	NA	NA
chr07	42573678	42573678	G	A	exonic	ENSCAFG00000017167	.	nonsynonymous SNV	ENSCAFG00000017167:ENSCAFT00000027188:exon1:c.G812A:p.G271E	0.016	37	NA	NA	NA	NA	0.637	42	0.628	41	KCNN3	ortholog_one2one	ENSG00000143603	KCNN3	950.635	903.485	1
chr10	27079159	27079159	C	T	exonic	ENSCAFG00000001502	.	nonsynonymous SNV	ENSCAFG00000001502:ENSCAFT00000044904:exon20:c.C2908T:p.R970C,ENSCAFG00000001502:ENSCAFT00000002340:exon25:c.C3223T:p.R1075C	0.01	52	NA	NA	NA	NA	0.428	52	NA	NA	CARD10	ortholog_one2one	ENSG00000100065	CARD10	672.598	732.558	1
chr10	27079159	27079159	C	T	exonic	ENSCAFG00000001502	.	nonsynonymous SNV	ENSCAFG00000001502:ENSCAFT00000044904:exon20:c.C2908T:p.R970C,ENSCAFG00000001502:ENSCAFT00000002340:exon25:c.C3223T:p.R1075C	0.01	52	NA	NA	NA	NA	0.428	52	NA	NA	CARD10	ortholog_one2one	ENSG00000100065	CARD10	672.598	732.558	1
chr11	51064011	51064011	G	A	exonic	ENSCAFG00000031608	.	nonsynonymous SNV	ENSCAFG00000031608:ENSCAFT00000045401:exon3:c.G413A:p.G138E	0.013	40	NA	NA	NA	NA	0.396	56	0.5	30	NUDT2	ortholog_one2one	ENSG00000164978	NUDT2	904.762	904.762	1
chr11	56122687	56122687	G	T	exonic	ENSCAFG00000002525	.	stopgain	ENSCAFG00000002525:ENSCAFT00000046124:exon25:c.G1711T:p.E571X,ENSCAFG00000002525:ENSCAFT00000003985:exon35:c.G3361T:p.E1121X,ENSCAFG00000002525:ENSCAFT00000046755:exon36:c.G3415T:p.E1139X	0.038	49	NA	NA	NA	NA	0.418	53	0.488	41	COL15A1	ortholog_one2one	ENSG00000204291	COL15A1	807.132	798.991	1
chr11	56122687	56122687	G	T	exonic	ENSCAFG00000002525	.	stopgain	ENSCAFG00000002525:ENSCAFT00000046124:exon25:c.G1711T:p.E571X,ENSCAFG00000002525:ENSCAFT00000003985:exon35:c.G3361T:p.E1121X,ENSCAFG00000002525:ENSCAFT00000046755:exon36:c.G3415T:p.E1139X	0.038	49	NA	NA	NA	NA	0.418	53	0.488	41	COL15A1	ortholog_one2one	ENSG00000204291	COL15A1	807.132	798.991	1
chr11	56122687	56122687	G	T	exonic	ENSCAFG00000002525	.	stopgain	ENSCAFG00000002525:ENSCAFT00000046124:exon25:c.G1711T:p.E571X,ENSCAFG00000002525:ENSCAFT00000003985:exon35:c.G3361T:p.E1121X,ENSCAFG00000002525:ENSCAFT00000046755:exon36:c.G3415T:p.E1139X	0.038	49	NA	NA	NA	NA	0.418	53	0.488	41	COL15A1	ortholog_one2one	ENSG00000204291	COL15A1	807.132	798.991	1
chr11	64513780	64513780	A	G	exonic	ENSCAFG00000002868	.	nonsynonymous SNV	ENSCAFG00000002868:ENSCAFT00000004599:exon18:c.T1700C:p.I567T	0.0004089	39	NA	NA	NA	NA	0.278	34	0.594	30	PTPN3	ortholog_one2one	ENSG00000070159	PTPN3	94.195	94.195	1
chr15	14781746	14781746	T	A	exonic	ENSCAFG00000004517	.	nonsynonymous SNV	ENSCAFG00000004517:ENSCAFT00000007293:exon1:c.A11T:p.E4V,ENSCAFG00000004517:ENSCAFT00000007295:exon1:c.A11T:p.E4V	0.009903	53	NA	NA	NA	NA	0.345	36	0.444	43	NASP	ortholog_one2one	ENSG00000132780	NASP	884.664	885.787	1
chr15	14781746	14781746	T	A	exonic	ENSCAFG00000004517	.	nonsynonymous SNV	ENSCAFG00000004517:ENSCAFT00000007293:exon1:c.A11T:p.E4V,ENSCAFG00000004517:ENSCAFT00000007295:exon1:c.A11T:p.E4V	0.009903	53	NA	NA	NA	NA	0.345	36	0.444	43	NASP	ortholog_one2one	ENSG00000132780	NASP	884.664	885.787	1
chr15	52228056	52228056	G	A	exonic	ENSCAFG00000008424	.	stopgain	ENSCAFG00000008424:ENSCAFT00000013386:exon8:c.G1409A:p.W470X,ENSCAFG00000008424:ENSCAFT00000035915:exon9:c.G1421A:p.W474X	0.029	33	NA	NA	NA	NA	0.677	32	0.949	17	FGB	ortholog_one2one	ENSG00000171564	FGB	832.323	839.104	1
chr15	52228056	52228056	G	A	exonic	ENSCAFG00000008424	.	stopgain	ENSCAFG00000008424:ENSCAFT00000013386:exon8:c.G1409A:p.W470X,ENSCAFG00000008424:ENSCAFT00000035915:exon9:c.G1421A:p.W474X	0.029	33	NA	NA	NA	NA	0.677	32	0.949	17	FGB	ortholog_one2one	ENSG00000171564	FGB	832.323	839.104	1
chr16	14871043	14871043	G	A	exonic	ENSCAFG00000032359	.	nonsynonymous SNV	ENSCAFG00000032359:ENSCAFT00000049299:exon3:c.G490A:p.D164N	0.017	35	NA	NA	NA	NA	0.552	27	0.486	33	GIMAP2	ortholog_one2one	ENSG00000106560	GIMAP2	671.642	667.656	1
chr17	25710433	25710433	G	A	exonic	ENSCAFG00000005775	.	nonsynonymous SNV	ENSCAFG00000005775:ENSCAFT00000009352:exon26:c.G5259A:p.M1753I,ENSCAFG00000005775:ENSCAFT00000047924:exon26:c.G4560A:p.M1520I	0.01	49	NA	NA	NA	NA	0.536	54	0.428	54	BIRC6	ortholog_one2one	ENSG00000115760	BIRC6	978.969	958.411	1
chr17	25710433	25710433	G	A	exonic	ENSCAFG00000005775	.	nonsynonymous SNV	ENSCAFG00000005775:ENSCAFT00000009352:exon26:c.G5259A:p.M1753I,ENSCAFG00000005775:ENSCAFT00000047924:exon26:c.G4560A:p.M1520I	0.01	49	NA	NA	NA	NA	0.536	54	0.428	54	BIRC6	ortholog_one2one	ENSG00000115760	BIRC6	978.969	958.411	1
chr18	10909802	10909802	G	C	exonic	ENSCAFG00000003582	.	nonsynonymous SNV	ENSCAFG00000003582:ENSCAFT00000005763:exon12:c.G902C:p.R301T	0.027	54	NA	NA	NA	NA	0.575	54	0.6	43	VPS41	ortholog_one2one	ENSG00000006715	VPS41	971.897	971.897	1
chr18	17913576	17913576	C	A	exonic	ENSCAFG00000004354	.	nonsynonymous SNV	ENSCAFG00000004354:ENSCAFT00000007008:exon9:c.C1395A:p.F465L,ENSCAFG00000004354:ENSCAFT00000006993:exon13:c.C1806A:p.F602L	0.013	46	NA	NA	NA	NA	0.489	51	0.47	58	PHTF2	ortholog_one2one	ENSG00000006576	PHTF2	959.839	954.727	1
chr18	17913576	17913576	C	A	exonic	ENSCAFG00000004354	.	nonsynonymous SNV	ENSCAFG00000004354:ENSCAFT00000007008:exon9:c.C1395A:p.F465L,ENSCAFG00000004354:ENSCAFT00000006993:exon13:c.C1806A:p.F602L	0.013	46	NA	NA	NA	NA	0.489	51	0.47	58	PHTF2	ortholog_one2one	ENSG00000006576	PHTF2	959.839	954.727	1
chr21	7029188	7029188	C	A	exonic	ENSCAFG00000004234	.	nonsynonymous SNV	ENSCAFG00000004234:ENSCAFT00000006791:exon20:c.G5844T:p.M1948I	0.02	55	NA	NA	NA	NA	0.465	41	0.509	53	CEP295	ortholog_one2one	ENSG00000166004	CEP295	71.646	687.812	1
chr21	7029188	7029188	C	A	exonic	ENSCAFG00000004234	.	nonsynonymous SNV	ENSCAFG00000004234:ENSCAFT00000006791:exon20:c.G5844T:p.M1948I	0.02	55	NA	NA	NA	NA	0.465	41	0.509	53	CEP295	ortholog_one2one	ENSG00000166004	CEP295	71.646	687.812	1
chr21	26064260	26064260	G	A	exonic	ENSCAFG00000005807	.	nonsynonymous SNV	ENSCAFG00000005807:ENSCAFT00000044379:exon13:c.G2928A:p.M976I,ENSCAFG00000005807:ENSCAFT00000009390:exon17:c.G2760A:p.M920I	0.05	27	NA	NA	NA	NA	0.603	46	0.514	33	NUMA1	ortholog_one2one	ENSG00000137497	NUMA1	88.115	855.319	1
chr21	26064260	26064260	G	A	exonic	ENSCAFG00000005807	.	nonsynonymous SNV	ENSCAFG00000005807:ENSCAFT00000044379:exon13:c.G2928A:p.M976I,ENSCAFG00000005807:ENSCAFT00000009390:exon17:c.G2760A:p.M920I	0.05	27	NA	NA	NA	NA	0.603	46	0.514	33	NUMA1	ortholog_one2one	ENSG00000137497	NUMA1	88.115	855.319	1
chr23	43695148	43695148	T	C	exonic	ENSCAFG00000008226	.	nonsynonymous SNV	ENSCAFG00000008226:ENSCAFT00000013066:exon7:c.T461C:p.I154T	0.034	42	NA	NA	NA	NA	0.381	40	0.412	32	CPB1	ortholog_one2one	ENSG00000153002	CPB1	860.911	860.911	1
chr25	26997350	26997350	C	T	exonic	ENSCAFG00000008074	.	nonsynonymous SNV	ENSCAFG00000008074:ENSCAFT00000012873:exon1:c.C191T:p.T64M	0.019	53	NA	NA	NA	NA	0.218	30	NA	NA		ortholog_one2many	ENSG00000171044	XKR6	958.656	578.783	1
chr25	48019689	48019689	T	C	exonic	ENSCAFG00000012226	.	nonsynonymous SNV	ENSCAFG00000012226:ENSCAFT00000019426:exon5:c.A1616G:p.D539G,ENSCAFG00000012226:ENSCAFT00000019411:exon7:c.A2837G:p.D946G,ENSCAFG00000012226:ENSCAFT00000019420:exon8:c.A3437G:p.D1146G	0.0003319	40	NA	NA	NA	NA	0.822	26	0.678	47	COL6A3	ortholog_one2one	ENSG00000163359	COL6A3	881.367	876.928	1
chr25	48019689	48019689	T	C	exonic	ENSCAFG00000012226	.	nonsynonymous SNV	ENSCAFG00000012226:ENSCAFT00000019426:exon5:c.A1616G:p.D539G,ENSCAFG00000012226:ENSCAFT00000019411:exon7:c.A2837G:p.D946G,ENSCAFG00000012226:ENSCAFT00000019420:exon8:c.A3437G:p.D1146G	0.0003319	40	NA	NA	NA	NA	0.822	26	0.678	47	COL6A3	ortholog_one2one	ENSG00000163359	COL6A3	881.367	876.928	1
chr25	48019689	48019689	T	C	exonic	ENSCAFG00000012226	.	nonsynonymous SNV	ENSCAFG00000012226:ENSCAFT00000019426:exon5:c.A1616G:p.D539G,ENSCAFG00000012226:ENSCAFT00000019411:exon7:c.A2837G:p.D946G,ENSCAFG00000012226:ENSCAFT00000019420:exon8:c.A3437G:p.D1146G	0.0003319	40	NA	NA	NA	NA	0.822	26	0.678	47	COL6A3	ortholog_one2one	ENSG00000163359	COL6A3	881.367	876.928	1
chr26	22073802	22073802	A	T	exonic	ENSCAFG00000011919	.	stopgain	ENSCAFG00000011919:ENSCAFT00000018932:exon7:c.T890A:p.L297X	0.012	43	NA	NA	NA	NA	0.631	63	0.441	57	CHEK2	ortholog_one2one	ENSG00000183765	CHEK2	854.352	820.819	1
chr27	2092778	2092778	G	C	exonic	ENSCAFG00000007101	.	nonsynonymous SNV	ENSCAFG00000007101:ENSCAFT00000011375:exon7:c.G700C:p.E234Q	0.03	35	NA	NA	NA	NA	0.347	43	0.42	65	SPRYD3	ortholog_one2one	ENSG00000167778	SPRYD3	995.475	995.475	1
chr28	34107438	34107438	T	G	exonic	ENSCAFG00000012760	.	nonsynonymous SNV	ENSCAFG00000012760:ENSCAFT00000020236:exon1:c.T85G:p.S29A	0.036	26	NA	NA	NA	NA	0.443	29	0.378	35	ABRAXAS2	ortholog_one2one	ENSG00000165660	ABRAXAS2	902.273	956.627	1
chr30	16957331	16957331	C	G	exonic	ENSCAFG00000015338	.	nonsynonymous SNV	ENSCAFG00000015338:ENSCAFT00000024355:exon9:c.G1396C:p.E466Q	0.012	41	NA	NA	NA	NA	0.225	29	NA	NA	CYP19A1	ortholog_one2one	ENSG00000137869	CYP19A1	862.823	862.823	1
chr33	11331522	11331522	C	T	exonic	ENSCAFG00000009793	.	nonsynonymous SNV	ENSCAFG00000009793:ENSCAFT00000015552:exon9:c.G1403A:p.R468Q	0.022	45	NA	NA	NA	NA	0.577	50	0.5	24	CBLB	ortholog_one2one	ENSG00000114423	CBLB	968.464	96.945	1
chr33	28410837	28410837	T	C	exonic	ENSCAFG00000012631	.	nonsynonymous SNV	ENSCAFG00000012631:ENSCAFT00000020069:exon2:c.A113G:p.Y38C	0.011	57	NA	NA	NA	NA	0.383	45	0.305	44					NA	NA	NA
chr36	15833960	15833960	T	A	exonic	ENSCAFG00000012636	.	stopgain	ENSCAFG00000012636:ENSCAFT00000020077:exon3:c.A394T:p.K132X,ENSCAFG00000012636:ENSCAFT00000036853:exon5:c.A439T:p.K147X	0.035	54	NA	NA	NA	NA	0.29	67	0.489	45	METTL8	ortholog_one2one	ENSG00000123600	METTL8	856.784	837.838	1
chr36	15833960	15833960	T	A	exonic	ENSCAFG00000012636	.	stopgain	ENSCAFG00000012636:ENSCAFT00000020077:exon3:c.A394T:p.K132X,ENSCAFG00000012636:ENSCAFT00000036853:exon5:c.A439T:p.K147X	0.035	54	NA	NA	NA	NA	0.29	67	0.489	45	METTL8	ortholog_one2one	ENSG00000123600	METTL8	856.784	837.838	1
chr37	17691616	17691616	C	G	exonic	ENSCAFG00000013772	.	nonsynonymous SNV	ENSCAFG00000013772:ENSCAFT00000042747:exon7:c.C773G:p.P258R,ENSCAFG00000013772:ENSCAFT00000021863:exon9:c.C1142G:p.P381R,ENSCAFG00000013772:ENSCAFT00000021888:exon9:c.C1145G:p.P382R	0.021	46	NA	NA	NA	NA	0.875	22	0.962	24	UNC80	ortholog_one2one	ENSG00000144406	UNC80	952.238	97.299	1
chr37	17691616	17691616	C	G	exonic	ENSCAFG00000013772	.	nonsynonymous SNV	ENSCAFG00000013772:ENSCAFT00000042747:exon7:c.C773G:p.P258R,ENSCAFG00000013772:ENSCAFT00000021863:exon9:c.C1142G:p.P381R,ENSCAFG00000013772:ENSCAFT00000021888:exon9:c.C1145G:p.P382R	0.021	46	NA	NA	NA	NA	0.875	22	0.962	24	UNC80	ortholog_one2one	ENSG00000144406	UNC80	952.238	97.299	1
chr37	17691616	17691616	C	G	exonic	ENSCAFG00000013772	.	nonsynonymous SNV	ENSCAFG00000013772:ENSCAFT00000042747:exon7:c.C773G:p.P258R,ENSCAFG00000013772:ENSCAFT00000021863:exon9:c.C1142G:p.P381R,ENSCAFG00000013772:ENSCAFT00000021888:exon9:c.C1145G:p.P382R	0.021	46	NA	NA	NA	NA	0.875	22	0.962	24	UNC80	ortholog_one2one	ENSG00000144406	UNC80	952.238	97.299	1
chrX	16096035	16096035	A	T	exonic	ENSCAFG00000032071	.	nonsynonymous SNV	ENSCAFG00000032071:ENSCAFT00000044605:exon6:c.A413T:p.D138V	0.011	45	NA	NA	NA	NA	0.306	34	0.266	43	EIF1AX	ortholog_one2one	ENSG00000173674	EIF1AX	100	100	1
MT	13895	13895	G	A	exonic	ENSCAFG00000022740	.	unknown	UNKNOWN	0.021	4429	NA	NA	NA	NA	0.998	495	NA	NA	MT-ND6	ortholog_one2one	ENSG00000198695	MT-ND6	571.429	574.713	1
chr02	36462740	36462740	C	A	exonic	ENSCAFG00000006086	.	nonsynonymous SNV	ENSCAFG00000006086:ENSCAFT00000009881:exon1:c.C711A:p.D237E	0.053	34	NA	NA	NA	NA	NA	NA	0.365	50	PCDHGC5	ortholog_one2one	ENSG00000240764	PCDHGC5	933.263	933.263	1
chr02	36462740	36462740	C	A	exonic	ENSCAFG00000006086	.	nonsynonymous SNV	ENSCAFG00000006086:ENSCAFT00000009881:exon1:c.C711A:p.D237E	0.053	34	NA	NA	NA	NA	NA	NA	0.365	50	PCDHGC5	ortholog_one2one	ENSG00000240764	PCDHGC5	933.263	933.263	1
chr05	35819237	35819237	T	G	exonic	ENSCAFG00000017769	.	nonsynonymous SNV	ENSCAFG00000017769:ENSCAFT00000028231:exon22:c.T4801G:p.F1601V	0.094	26	NA	NA	NA	NA	NA	NA	0.242	35	DNAH9	ortholog_one2one	ENSG00000007174	DNAH9	884.281	884.084	1
chr06	18177469	18177469	G	A	exonic	ENSCAFG00000017122	.	nonsynonymous SNV	ENSCAFG00000017122:ENSCAFT00000046198:exon2:c.G166A:p.E56K,ENSCAFG00000017122:ENSCAFT00000027121:exon3:c.G166A:p.E56K	0.025	44	NA	NA	NA	NA	NA	NA	0.216	49	SULT1A1				NA	NA	NA
chr06	18177469	18177469	G	A	exonic	ENSCAFG00000017122	.	nonsynonymous SNV	ENSCAFG00000017122:ENSCAFT00000046198:exon2:c.G166A:p.E56K,ENSCAFG00000017122:ENSCAFT00000027121:exon3:c.G166A:p.E56K	0.025	44	NA	NA	NA	NA	NA	NA	0.216	49	SULT1A1				NA	NA	NA
chr07	69401543	69401543	C	T	exonic	ENSCAFG00000018420	.	nonsynonymous SNV	ENSCAFG00000018420:ENSCAFT00000029257:exon8:c.C986T:p.A329V	0.025	62	NA	NA	NA	NA	NA	NA	0.255	49	SMCHD1	ortholog_one2one	ENSG00000101596	SMCHD1	929.177	929.177	1
chr10	16158422	16158422	C	A	exonic	ENSCAFG00000031351	.	nonsynonymous SNV	ENSCAFG00000031351:ENSCAFT00000047684:exon1:c.C341A:p.A114D	0.019	56	NA	NA	NA	NA	NA	NA	0.286	47					NA	NA	NA
chr12	35830739	35830739	C	A	exonic	ENSCAFG00000002663	.	nonsynonymous SNV	ENSCAFG00000002663:ENSCAFT00000004200:exon30:c.C3867A:p.D1289E	0.0003643	40	NA	NA	NA	NA	NA	NA	0.304	21	CD109	ortholog_one2one	ENSG00000156535	CD109	878.893	878.893	1
chr16	12957288	12957288	G	A	exonic	ENSCAFG00000003207	.	nonsynonymous SNV	ENSCAFG00000003207:ENSCAFT00000005152:exon1:c.C1066T:p.R356W	0.035	49	NA	NA	NA	NA	NA	NA	0.282	44		ortholog_one2many	ENSG00000147140	NONO	985.106	983.015	0
chr18	8066415	8066415	C	T	exonic	ENSCAFG00000003535	.	nonsynonymous SNV	ENSCAFG00000003535:ENSCAFT00000005687:exon14:c.C3053T:p.P1018L,ENSCAFG00000003535:ENSCAFT00000049220:exon14:c.C3053T:p.P1018L	0.005117	22	NA	NA	NA	NA	NA	NA	0.621	27	GLI3	ortholog_one2one	ENSG00000106571	GLI3	861.548	866.456	1
chr18	8066415	8066415	C	T	exonic	ENSCAFG00000003535	.	nonsynonymous SNV	ENSCAFG00000003535:ENSCAFT00000005687:exon14:c.C3053T:p.P1018L,ENSCAFG00000003535:ENSCAFT00000049220:exon14:c.C3053T:p.P1018L	0.005117	22	NA	NA	NA	NA	NA	NA	0.621	27	GLI3	ortholog_one2one	ENSG00000106571	GLI3	861.548	866.456	1
chr31	24064416	24064416	G	A	exonic	ENSCAFG00000008687	.	nonsynonymous SNV	ENSCAFG00000008687:ENSCAFT00000013841:exon14:c.C1459T:p.P487S,ENSCAFG00000008687:ENSCAFT00000046887:exon14:c.C1927T:p.P643S	0.0004857	53	NA	NA	NA	NA	NA	NA	0.327	53	CCT8	ortholog_one2one	ENSG00000156261	CCT8	74.189	959.854	1
chr31	24064416	24064416	G	A	exonic	ENSCAFG00000008687	.	nonsynonymous SNV	ENSCAFG00000008687:ENSCAFT00000013841:exon14:c.C1459T:p.P487S,ENSCAFG00000008687:ENSCAFT00000046887:exon14:c.C1927T:p.P643S	0.0004857	53	NA	NA	NA	NA	NA	NA	0.327	53	CCT8	ortholog_one2one	ENSG00000156261	CCT8	74.189	959.854	1
MT	13895	13895	G	A	exonic	ENSCAFG00000022740	.	unknown	UNKNOWN	0.019	4578	NA	NA	NA	NA	NA	NA	0.997	333	MT-ND6	ortholog_one2one	ENSG00000198695	MT-ND6	571.429	574.713	1
